# Supplementary material for: Selection in Australian Thoroughbred horses acts on a locus associated with early two-year old speed
Source: PLoS One. 2020 Feb 12;15(2):e0227212. doi: 10.1371/journal.pone.0227212 (PMC7015314; doi:10.1371/journal.pone.0227212)
Supplement: S1 Table — The second strongest signal mapped to ECA18 and contained MSTN. (XLSX) [file pone.0227212.s006.xlsx]

## Sheet: Sheet1
Chromosome	ClusterN	cluster_snps_N	Cluster_region	N_Genes_in	Genes_in	Genes_up	Genes_down	Genes_all	cluster_snps	test	max_score_in_cluster
chr22	17	46	5.15-7.18	17	RBBP9, SCP2D1, OVOL2, POLR3F, MGME1, BANF2, RRBP1, ZNF133, RIN2, DZANK1, SNX5, KAT14, SLC24A3, DSTN, DTD1, SEC23B, RF00567	NAA20, RALGAPA2, CRNKL1, RF00026	PCSK2, KIF16B, OTOR, SNRPB2, BFSP1	PCSK2, RBBP9, SCP2D1, KIF16B, OVOL2, POLR3F, NAA20, MGME1, BANF2, RRBP1, ZNF133, RIN2, DZANK1, SNX5, OTOR, KAT14, SNRPB2, SLC24A3, RALGAPA2, DSTN, BFSP1, CRNKL1, DTD1, SEC23B, RF00026, RF00567	BIEC2-577300, BIEC2-577308, BIEC2-606629, BIEC2-577367, BIEC2-606697, BIEC2-577513, BIEC2-577535, BIEC2-577539, BIEC2-577540, BIEC2-577620, BIEC2-577694, BIEC2-607022, BIEC2-577789, BIEC2-577798, BIEC2-577869, BIEC2-577870, BIEC2-577875, BIEC2-607265, BIEC2-578077, BIEC2-607453, BIEC2-578144, BIEC2-578203, BIEC2-578204, BIEC2-578220, BIEC2-578226, BIEC2-607671, BIEC2-578378, BIEC2-607748, BIEC2-5…	CSS	5.05545
chr18	14	35	65.57-67.9	19	C18H2orf88, ANKAR, MFSD6, NEMP2, COL5A2, STAT1, NAB1, GLS, WDR75, OSGEPL1, ORMDL1, PMS1, MYO1B, MSTN, SLC40A1, STAT4, HIBCH, ASNSD1, INPP1	GULP1, COL3A1, RF00026, RF00100	NABP1, CAVIN2, TMEFF2	C18H2orf88, ANKAR, MFSD6, NEMP2, COL5A2, STAT1, NAB1, GLS, WDR75, OSGEPL1, ORMDL1, PMS1, NABP1, MYO1B, CAVIN2, TMEFF2, MSTN, SLC40A1, STAT4, GULP1, HIBCH, ASNSD1, INPP1, COL3A1, RF00026, RF00100	BIEC2-417187, BIEC2-417192, BIEC2-417208, BIEC2-417210, BIEC2-417274, UKUL3221, BIEC2-417291, BIEC2-417299, BIEC2-417303, BIEC2-417306, BIEC2-417308, BIEC2-438865, BIEC2-417333, BIEC2-417350, BIEC2-417372, BIEC2-417384, BIEC2-417423, BIEC2-417424, BIEC2-438994, BIEC2-438997, BIEC2-438999, BIEC2-417453, BIEC2-417454, BIEC2-417458, BIEC2-439050, BIEC2-417504, BIEC2-439081, BIEC2-417520, BIEC2-41752…	CSS	4.91845
chr1	2	70	34.71-38.25	26	38412, FRA10AC1, CPEB3, HHEX, KIF11, PDE6C, BTAF1, IDE, TNKS2, PPP1R3C, HECTD2, RBP4, ANKRD1, FFAR4, CEP55, MYOF, TBC1D12, NOC3L, RPP30, CYP26A1, PLCE1, HTR7, EXOC6, SLC35G1, LGI1, RF00622	CYP2C92, SORBS1, HELLS, PDLIM1, RF00100	IFIT5, IFIT1, CH25H, PANK1, SLC16A12, LIPA, KIF20B, eca-mir-107b	38412, FRA10AC1, CPEB3, CYP2C92, IFIT5, IFIT1, CH25H, HHEX, KIF11, PDE6C, BTAF1, PANK1, SLC16A12, IDE, LIPA, TNKS2, PPP1R3C, HECTD2, RBP4, ANKRD1, FFAR4, CEP55, SORBS1, MYOF, HELLS, PDLIM1, TBC1D12, NOC3L, RPP30, CYP26A1, PLCE1, HTR7, KIF20B, EXOC6, SLC35G1, LGI1, eca-mir-107b, RF00622, RF00100	TBIEC2-16560, BIEC2-16566, UKUL72, BIEC2-15775, BIEC2-15776, BIEC2-15781, BIEC2-15808, BIEC2-16708, BIEC2-15839, BIEC2-15844, UKUL74, BIEC2-16815, BIEC2-15927, BIEC2-16899, BIEC2-16026, BIEC2-16045, BIEC2-17070, BIEC2-16162, BIEC2-16163, BIEC2-16198, BIEC2-16275, BIEC2-16302, BIEC2-16328, BIEC2-16344, BIEC2-16417, BIEC2-16439, BIEC2-16441, TBIEC2-17383, BIEC2-16469, BIEC2-16470, BIEC2-16497, BIEC…	CSS	3.81317
chr3	3	73	16.73-20.4	85	SMPD3, CYB5B, EXOC3L1, SNTB2, PDP2, B3GNT9, THAP11, DDX28, WWP2, RRAD, PARD6A, ELMO3, PLEKHG4, BEAN1, TPPP3, TK2, ZFP90, TMEM208, NRN1L, CHTF8, SLC7A6OS, ENKD1, CDH3, TSNAXIP1, PSKH1, CDH16, NFAT5, CES3, ZDHHC1, PRMT7, EDC4, C3H16orf86, GFOD2, CIAO2B, SLC12A4, UTP4, PSMB10, CES2, RANBP10, FHOD1, TRADD, KCTD19, NFATC3, HSD11B2, PLA2G15, CBFB, CKLF, DPEP3, E2F4, ATP6V0D1, CTCF, TANGO6, CARMIL2, CMT…	CDH11	ZFHX3	SMPD3, CYB5B, EXOC3L1, SNTB2, PDP2, B3GNT9, THAP11, DDX28, WWP2, RRAD, PARD6A, ELMO3, PLEKHG4, BEAN1, TPPP3, TK2, ZFP90, TMEM208, CDH11, NRN1L, CHTF8, SLC7A6OS, ENKD1, CDH3, TSNAXIP1, PSKH1, CDH16, NFAT5, CES3, ZDHHC1, PRMT7, EDC4, C3H16orf86, GFOD2, CIAO2B, SLC12A4, UTP4, PSMB10, CES2, RANBP10, FHOD1, TRADD, KCTD19, NFATC3, HSD11B2, PLA2G15, CBFB, CKLF, DPEP3, E2F4, ATP6V0D1, CTCF, TANGO6, CARMI…	BIEC2-773287, BIEC2-773305, BIEC2-812927, BIEC2-773354, BIEC2-812943, BIEC2-773375, BIEC2-773377, BIEC2-773378, BIEC2-773384, BIEC2-812984, BIEC2-773424, BIEC2-773435, BIEC2-773441, BIEC2-773453, BIEC2-813051, BIEC2-773467, BIEC2-773471, BIEC2-773480, BIEC2-813073, BIEC2-773497, BIEC2-773509, BIEC2-773511, BIEC2-773514, BIEC2-773517, BIEC2-813113, UKUL691, UKUL692, BIEC2-773537, UKUL715, UKUL716,…	CSS	3.72339
chr3	4	46	23.98-25.96	12	GABARAPL2, ADAT1, ZNRF1, LDHD, CNTNAP4, KARS, BCAR1, MON1B, CFDP1, ADAMTS18, TMEM231, RF00100	MTSS1L, DDX19A, AARS, IL34, FUK, VAC14, SF3B3, COG4, RFWD3, GLG1, MLKL, FA2H, WDR59, PDPR, ST3GAL2, RF01210, RF00611, RF00611	NUDT7, VAT1L, CLEC3A, RF00398	MTSS1L, GABARAPL2, DDX19A, AARS, ADAT1, ZNRF1, NUDT7, VAT1L, LDHD, CNTNAP4, IL34, FUK, VAC14, KARS, SF3B3, COG4, BCAR1, CLEC3A, RFWD3, MON1B, CFDP1, GLG1, MLKL, ADAMTS18, FA2H, WDR59, TMEM231, PDPR, ST3GAL2, RF01210, RF00611, RF00100, RF00398, RF00611	BIEC2-774387, BIEC2-774390, BIEC2-774402, BIEC2-774409, BIEC2-814053, BIEC2-814054, BIEC2-814058, BIEC2-814060, BIEC2-774441, BIEC2-814069, BIEC2-774448, BIEC2-774455, BIEC2-814097, BIEC2-774477, BIEC2-774494, BIEC2-774497, BIEC2-774502, BIEC2-774505, BIEC2-774508, BIEC2-774510, BIEC2-814146, BIEC2-814151, BIEC2-774530, BIEC2-774533, BIEC2-774539, BIEC2-774544, BIEC2-814179, BIEC2-774557, BIEC2-7…	CSS	3.44962
chr28	22	26	44.19-45.27	1	BRD1		TYMP, KLHDC7B, MAPK11, PPP6R2, LMF2, ODF3B, MOV10L1, SHANK3, HDAC10, SYCE3, CPT1B, DENND6B, CHKB, ACR, MAPK12, NCAPH2, PLXNB2, ARSA, ADM2, MIOX, PANX2, SBF1, TRABD, MLC1, SELENOO	TYMP, KLHDC7B, MAPK11, PPP6R2, LMF2, ODF3B, MOV10L1, SHANK3, HDAC10, SYCE3, CPT1B, DENND6B, CHKB, ACR, MAPK12, NCAPH2, PLXNB2, ARSA, ADM2, BRD1, MIOX, PANX2, SBF1, TRABD, MLC1, SELENOO	BIEC2-745200, BIEC2-745218, BIEC2-745221, BIEC2-745265, BIEC2-745277, BIEC2-745279, BIEC2-783331, BIEC2-745310, BIEC2-745358, BIEC2-745368, BIEC2-745377, BIEC2-745384, BIEC2-745385, BIEC2-783446, BIEC2-745399, BIEC2-745405, BIEC2-745424, BIEC2-745440, BIEC2-783505, BIEC2-745456, BIEC2-745459, BIEC2-745463, BIEC2-745466, BIEC2-745469, BIEC2-745470, BIEC2-745473	CSS	3.34224
chr20	16	38	58.31-60.02	1	RF00409		ADGRB3	ADGRB3, RF00409	BIEC2-569805, BIEC2-542097, BIEC2-542112, BIEC2-542139, BIEC2-542144, BIEC2-542180, BIEC2-570049, BIEC2-542309, BIEC2-542373, BIEC2-570151, TBIEC2-570277, TBIEC2-570286, TBIEC2-570309, TBIEC2-570338, BIEC2-542568, TBIEC2-570400, TBIEC2-570401, BIEC2-542624, BIEC2-542627, BIEC2-542634, BIEC2-542650, BIEC2-542663, BIEC2-542712, BIEC2-542740, BIEC2-542838, BIEC2-570630, BIEC2-570677, BIEC2-542899, B…	CSS	3.02409
chr28	20	31	31.18-33.52	11	HMOX1, TOM1, MCM5, RASD2, MB, APOL6, RBFOX2, LARGE1, ISX, HMGXB4, RF00598	FBXO7, PRDM4, ASCL4, BTBD11, SYN3, TIMP3, PWP1, RTCB, BPIFC, RF00001	TEX33, TST, MPST, NCF4, TMPRSS6, TXN2, IL2RB, FOXRED2, CACNG2, IFT27, MYH9, C1QTNF6, PVALB, EIF3D	TEX33, HMOX1, TST, MPST, NCF4, FBXO7, TMPRSS6, TOM1, TXN2, MCM5, RASD2, PRDM4, ASCL4, IL2RB, FOXRED2, BTBD11, SYN3, CACNG2, MB, TIMP3, APOL6, RBFOX2, IFT27, LARGE1, MYH9, C1QTNF6, PVALB, EIF3D, PWP1, ISX, HMGXB4, RTCB, BPIFC, RF00598, RF00001	BIEC2-738039, BIEC2-738052, BIEC2-738053, BIEC2-738058, BIEC2-738085, BIEC2-738212, BIEC2-738330, BIEC2-775712, BIEC2-775714, BIEC2-738409, BIEC2-775804, BIEC2-775833, BIEC2-775854, BIEC2-738486, BIEC2-738492, BIEC2-738524, BIEC2-738532, BIEC2-738536, BIEC2-738543, BIEC2-775956, BIEC2-738620, BIEC2-738633, BIEC2-738639, BIEC2-738644, BIEC2-738653, BIEC2-738695, BIEC2-776097, BIEC2-776102, BIEC2-7…	CSS	2.47979
chr20	15	17	56.31-56.88	3	LGSN, PTP4A1, PHF3	KHDRBS2		KHDRBS2, LGSN, PTP4A1, PHF3	BIEC2-569002, BIEC2-569051, BIEC2-541384, BIEC2-541436, BIEC2-541453, BIEC2-541472, BIEC2-541506, BIEC2-541524, BIEC2-541525, BIEC2-541555, BIEC2-541556, UKUL3511, CUHSNP00144581, BIEC2-541594, BIEC2-541596, BIEC2-541614, BIEC2-569437	CSS	2.32082
chr7	7	12	60.9-61.38	0		CCDC89, SYTL2, TMEM126A, TMEM126B, RF00619	CCDC90B, ANKRD42, PCF11, RAB30, PRCP	CCDC89, SYTL2, TMEM126A, TMEM126B, CCDC90B, ANKRD42, PCF11, RAB30, PRCP, RF00619	BIEC2-1004372, BIEC2-1004380, BIEC2-1004381, BIEC2-1004386, BIEC2-1004393, BIEC2-1004399, BIEC2-1004405, BIEC2-1004409, BIEC2-1059313, BIEC2-1004414, BIEC2-1059326, BIEC2-1004427	CSS	2.29976
chr1	1	11	33.43-33.87	3	ALDH18A1, SORBS1, PDLIM1	PIK3AP1, TM9SF3, TLL2, OPALIN, DNTT, BLNK, CCNJ, CC2D2B, ENTPD1, TCTN3	CYP2C92, HELLS, TBC1D12, NOC3L, PLCE1, RF00100	CYP2C92, PIK3AP1, TM9SF3, TLL2, OPALIN, DNTT, BLNK, CCNJ, CC2D2B, ENTPD1, TCTN3, ALDH18A1, SORBS1, HELLS, PDLIM1, TBC1D12, NOC3L, PLCE1, RF00100	BIEC2-15116, BIEC2-15117, BIEC2-15163, BIEC2-15164, BIEC2-15166, BIEC2-16059, BIEC2-15241, BIEC2-15257, BIEC2-15261, TBIEC2-16150, BIEC2-16190	CSS	2.29512
chr5	6	10	30.04-30.78	6	PLXNA2, CR1, CD34, eca-mir-29c, eca-mir-29c-2, eca-mir-29b-2	RF00026	UCK2, RF00026, RF00026	PLXNA2, CR1, UCK2, CD34, RF00026, eca-mir-29c, eca-mir-29c-2, eca-mir-29b-2, RF00026, RF00026	BIEC2-899404, BIEC2-899406, BIEC2-899409, BIEC2-899440, BIEC2-899468, BIEC2-899469, BIEC2-899482, BIEC2-899509, BIEC2-946232, BIEC2-899538	CSS	2.26366
chr28	21	11	36.07-36.28	7	TAB1, SYNGR1, PDGFB, RPL3, RF00221, RF00593, RF00593	SUN2, PICK1, FAM227A, CBY1, TOMM22, CBX7, EIF3L, JOSD1, MICALL1, GTPBP1, DNAL4, BAIAP2L2, DMC1, TMEM184B, PLA2G6, C28H22orf23, KCNJ4, POLR2F, SOX10, KDELR3, DDX17	MIEF1, ATF4, FAM83F, TNRC6B, RPS19BP1, CACNA1I, MRTFA, ENTHD1, GRAP2, ADSL, SGSM3, RF00026	SUN2, PICK1, FAM227A, MIEF1, ATF4, CBY1, FAM83F, TNRC6B, RPS19BP1, CACNA1I, TOMM22, CBX7, MRTFA, EIF3L, JOSD1, MICALL1, TAB1, GTPBP1, DNAL4, SYNGR1, PDGFB, BAIAP2L2, ENTHD1, DMC1, GRAP2, TMEM184B, RPL3, PLA2G6, ADSL, SGSM3, C28H22orf23, KCNJ4, POLR2F, SOX10, KDELR3, DDX17, RF00221, RF00593, RF00593, RF00026	BIEC2-740735, BIEC2-740744, BIEC2-740749, BIEC2-740760, BIEC2-740848, BIEC2-740860, BIEC2-740867, BIEC2-740869, BIEC2-740891, BIEC2-740926, BIEC2-778544	CSS	2.25925
chr5	5	8	29.12-29.48	0		C5H1orf74, G0S2, IRF6, TRAF3IP3, CAMK1G, SYT14, HSD11B1, UTP25, eca-mir-205	PLXNA2, CD34, eca-mir-29c, eca-mir-29c-2, eca-mir-29b-2, RF00026	C5H1orf74, G0S2, IRF6, TRAF3IP3, PLXNA2, CAMK1G, SYT14, HSD11B1, UTP25, CD34, eca-mir-29c, eca-mir-29c-2, eca-mir-29b-2, eca-mir-205, RF00026	BIEC2-945773, BIEC2-945775, BIEC2-945785, BIEC2-945804, BIEC2-945824, BIEC2-899186, BIEC2-899214, BIEC2-899244	CSS	2.24763
chr8	9	11	41.35-41.76	2	ADCYAP1, RF00100	CETN1, THOC1, ENOSF1, COLEC12, ROCK1, YES1, CLUL1, USP14, TYMS, RF00026		CETN1, THOC1, ENOSF1, COLEC12, ROCK1, YES1, CLUL1, USP14, TYMS, ADCYAP1, RF00026, RF00100	BIEC2-1103415, BIEC2-1046202, BIEC2-1046204, BIEC2-1103425, BIEC2-1046221, BIEC2-1046223, BIEC2-1046224, BIEC2-1046226, BIEC2-1046233, BIEC2-1046242, BIEC2-1046243	CSS	2.22175
chr26	19	7	7.06-7.22	0			GBE1	GBE1	BIEC2-681493, BIEC2-681494, BIEC2-716002, BIEC2-681556, BIEC2-681572, BIEC2-681583, BIEC2-716124	CSS	2.21905
chr12	12	5	16.17-16.34	0		OR5R1, OR5M8, OR5M11, OR9G4	OR5AK2, APLNR, LRRC55, SSRP1, P2RX3	OR5R1, OR5M8, OR5M11, OR9G4, OR5AK2, APLNR, LRRC55, SSRP1, P2RX3	BIEC2-186615, BIEC2-186649, BIEC2-186682, BIEC2-186685, BIEC2-186729	CSS	2.18799
chr10	11	3	2.97-3.09	0		ZNF536, TSHZ3	DPY19L3, TDRD12, SLC7A9, ZNF507, PDCD5, ANKRD27, RF00026	DPY19L3, TDRD12, SLC7A9, ZNF536, TSHZ3, ZNF507, PDCD5, ANKRD27, RF00026	BIEC2-94265, BIEC2-99010, BIEC2-99066	CSS	2.1296
chr8	10	1	62.2-62.2	0		PIK3C3, RF00026	RIT2, SYT4, RF00026	PIK3C3, RIT2, SYT4, RF00026, RF00026	BIEC2-1115441	CSS	2.10422
chr24	18	1	41.28-41.28	0			SETD3, SLC25A29, CYP46A1, SLC25A47, WARS, EVL, CCNK, EML1, DEGS2, HHIPL1, eca-mir-342, eca-mir-345	SETD3, SLC25A29, CYP46A1, SLC25A47, WARS, EVL, CCNK, EML1, DEGS2, HHIPL1, eca-mir-342, eca-mir-345	BIEC2-650548	CSS	2.10085
chr7	8	1	64.84-64.84	0			TENM4, eca-mir-708	TENM4, eca-mir-708	BIEC2-1004936	CSS	2.08405
chr14	13	2	41.12-41.12	1	DDX46	TIFAB, LECT2, IL9, SLC25A48, CXCL14, H2AFY, PITX1, CATSPER3, PCBD2, TXNDC15, C14H5orf24	CAMLG, SEC24A, SKP1, TCF7, VDAC1, SAR1B, JADE2, CDKN2AIPNL, UBE2B, C14H5orf15, CDKL3, PPP2CA, RF01232, RF01169	CAMLG, SEC24A, SKP1, TIFAB, TCF7, LECT2, IL9, SLC25A48, CXCL14, H2AFY, VDAC1, SAR1B, JADE2, PITX1, CATSPER3, PCBD2, TXNDC15, CDKN2AIPNL, UBE2B, C14H5orf15, C14H5orf24, CDKL3, DDX46, PPP2CA, RF01232, RF01169	BIEC2-257082, BIEC2-257087	CSS	2.08325
