# Supplementary material for: Selection in Australian Thoroughbred horses acts on a locus associated with early two-year old speed
Source: PLoS One. 2020 Feb 12;15(2):e0227212. doi: 10.1371/journal.pone.0227212 (PMC7015314; doi:10.1371/journal.pone.0227212)
Supplement: S2 Table — Clusters of a minimum of five top 0.1% SNPs within a window spanning 1 Mb genomic regions were defined as regions under selection. (XLSX) [file pone.0227212.s007.xlsx]

## Sheet: Sheet1
Chromosome	cluster_snps_N	Cluster_region	N_Genes_in	Genes_in	Genes_up	Genes_down	Genes_all	cluster_snps	test	max_score_in_cluster
chr14	122	32.17-37.8	66	PCDHB14, PCDHB16, PCDHB7, PCDHB2, PCDHB1, CD14, RNF14, APBB3, PCDHGB4, YIPF5, SLC35A4, KCTD16, SMIM33, PROB1, SPRY4, PCDHGA2, PCDHGA1, SLC25A2, PCDHB15, PCDHB3, LRRTM2, PCDHAC2, SLC4A9, UBE2D2, NR3C1, PCDHA12, ARHGAP26, SIL1, HBEGF, DND1, PCDH12, DELE1, PAIP2, PCDHA3, CYSTM1, IK, PCDHA1, PSD2, SRA1, ZMAT2, HARS2, ANKHD1, PCDH1, ARAP3, PCDHGC5, CXXC5, TMEM173, FCHSD1, DNAJC18, RELL2, SPATA24, MZB1…	GPR151, LARS, TCERG1, POU4F3, PPP2R2B, PLAC8L1, SH3RF2, GRXCR2, PRELID2	FAM53C, CDC25C, HSPA9, GFRA3, CDC23, ETF1, EGR1, NME5, WNT8A, REEP2, KIF20A, FAM13B, KDM3B, PKD2L2, MYOT, KLHL3, BRD8, MIR874, RF00001, RF00154, RF00154	PCDHB14, PCDHB16, PCDHB7, PCDHB2, FAM53C, PCDHB1, CD14, CDC25C, RNF14, APBB3, PCDHGB4, YIPF5, SLC35A4, GPR151, KCTD16, SMIM33, PROB1, SPRY4, PCDHGA2, PCDHGA1, SLC25A2, PCDHB15, PCDHB3, LRRTM2, PCDHAC2, HSPA9, SLC4A9, LARS, GFRA3, UBE2D2, NR3C1, PCDHA12, ARHGAP26, SIL1, TCERG1, HBEGF, DND1, PCDH12, DELE1, CDC23, PAIP2, PCDHA3, CYSTM1, IK, ETF1, PCDHA1, PSD2, EGR1, SRA1, ZMAT2, HARS2, NME5, WNT8A, …	BIEC2-254135, BIEC2-254136, BIEC2-254137, BIEC2-265881, BIEC2-254165, BIEC2-254167, BIEC2-254187, BIEC2-254189, BIEC2-254196, BIEC2-254228, BIEC2-265996, BIEC2-265998, BIEC2-254271, TBIEC2-266005, TBIEC2-266006, BIEC2-266010, BIEC2-254333, BIEC2-254338, BIEC2-254339, BIEC2-266130, BIEC2-254413, TBIEC2-266187, BIEC2-266195, BIEC2-254505, BIEC2-266274, BIEC2-254547, BIEC2-254578, BIEC2-254583, BIEC…	CSS	4.19141
chr17	45	78.88-80.7	18	GRK1, F7, PCID2, DCUN1D2, TMCO3, TFDP1, ATP11A, RASA3, F10, MCF2L, UPF3A, LAMP1, CUL4A, TUBGCP3, ATP4B, CDC16, PROZ, RF00026	ING1, NAXD, ANKRD10, ARHGEF7, TEX29, CARS2	CHAMP1	GRK1, ING1, F7, PCID2, DCUN1D2, TMCO3, NAXD, TFDP1, ATP11A, RASA3, F10, MCF2L, UPF3A, ANKRD10, LAMP1, CUL4A, ARHGEF7, TEX29, TUBGCP3, ATP4B, CDC16, CARS2, CHAMP1, PROZ, RF00026	BIEC2-405151, BIEC2-386375, BIEC2-386377, BIEC2-405475, BIEC2-386545, BIEC2-405574, BIEC2-386734, BIEC2-405726, BIEC2-386819, BIEC2-386879, BIEC2-386957, BIEC2-387111, BIEC2-387167, BIEC2-387172, BIEC2-406168, BIEC2-387304, BIEC2-387328, BIEC2-387416, BIEC2-387501, BIEC2-387523, BIEC2-387527, BIEC2-387569, BIEC2-387596, BIEC2-387659, BIEC2-387712, BIEC2-406733, BIEC2-387782, BIEC2-387833, BIEC2-3…	CSS	3.31381
chr16	60	23.83-26.28	9	THOC7, C3orf49, SNTN, SYNPR, MAGI1, PRICKLE2, ADAMTS9, PSMD6, ATXN7	LRIG1, SLC25A26, RF00100	C16H3orf14, PTPRG, CADPS, FEZF2	THOC7, C16H3orf14, PTPRG, LRIG1, C3orf49, SNTN, SYNPR, CADPS, SLC25A26, MAGI1, PRICKLE2, ADAMTS9, FEZF2, PSMD6, ATXN7, RF00100	BIEC2-350275, BIEC2-334540, BIEC2-334590, BIEC2-334600, BIEC2-334601, BIEC2-350398, BIEC2-334719, BIEC2-334736, BIEC2-334746, BIEC2-334795, BIEC2-350558, BIEC2-334832, BIEC2-334839, TBIEC2-350614, BIEC2-350673, BIEC2-334966, BIEC2-350746, BIEC2-350749, BIEC2-335000, BIEC2-335014, BIEC2-335054, BIEC2-335076, BIEC2-335103, BIEC2-335142, BIEC2-335143, BIEC2-335145, BIEC2-335146, BIEC2-335147, BIEC2-…	CSS	3.22704
chr14	25	46.25-47.76	8	C14H5orf63, 37681, LMNB1, FBN2, SLC12A2, CTXN3, PRRC1, MEGF10	ISOC1, SLC27A6, ADAMTS19	TEX43, PHAX, ALDH7A1, GRAMD2B	ISOC1, SLC27A6, C14H5orf63, 37681, LMNB1, TEX43, PHAX, ALDH7A1, FBN2, SLC12A2, GRAMD2B, ADAMTS19, CTXN3, PRRC1, MEGF10	BIEC2-258078, BIEC2-258083, BIEC2-258084, BIEC2-258228, BIEC2-258231, BIEC2-258232, BIEC2-258234, BIEC2-270146, BIEC2-258241, BIEC2-258243, BIEC2-258246, BIEC2-258250, BIEC2-270184, BIEC2-258274, BIEC2-258285, BIEC2-258289, BIEC2-258299, BIEC2-258306, BIEC2-258312, BIEC2-258316, BIEC2-258336, BIEC2-270256, BIEC2-258352, BIEC2-258366, BIEC2-258368	CSS	2.74977
chr6	39	34.01-35.72	53	LRRC23, PTPN6, LAG3, C3AR1, ENO2, CLEC4E, CD4, ZNF384, C1S, CLEC4D, IFFO1, CLEC6A, GNB3, NOP2, CLEC4A, TAPBPL, CD163L1, NECAP1, C1RL, CDCA3, USP5, VAMP1, RBP5, TPI1, PIANP, COPS7A, PHB2, GDF3, PEX5, APOBEC1, MRPL51, NCAPD2, CD163, GPR162, FOXJ2, CLSTN3, ATN1, C1R, P3H3, CHD4, GAPDH, EMG1, MLF2, LPCAT3, ACRBP, ING4, C6H12orf57, RF00066, RF00564, eca-mir-200c, eca-mir-141, RF01296, RF01294	LTBR, SCNN1A, CD9, VWF, CD27, PLEKHG6, TNFRSF1A, NTF3, ANO2	RIMKLB, A2M, PHC1, AICDA, M6PR, A2ML1, KLRG1	LRRC23, LTBR, PTPN6, SCNN1A, LAG3, CD9, C3AR1, ENO2, CLEC4E, RIMKLB, CD4, ZNF384, C1S, CLEC4D, IFFO1, CLEC6A, VWF, CD27, PLEKHG6, GNB3, A2M, NOP2, CLEC4A, TAPBPL, CD163L1, NECAP1, C1RL, CDCA3, USP5, VAMP1, RBP5, TPI1, PHC1, PIANP, COPS7A, TNFRSF1A, PHB2, GDF3, PEX5, APOBEC1, MRPL51, NCAPD2, AICDA, CD163, GPR162, FOXJ2, CLSTN3, ATN1, C1R, P3H3, M6PR, CHD4, GAPDH, EMG1, MLF2, LPCAT3, ACRBP, A2ML1, …	BIEC2-947013, BIEC2-947014, BIEC2-947016, CUHSNP00053980, CUHSNP00053969, BIEC2-995308, BIEC2-947036, BIEC2-947039, BIEC2-947040, BIEC2-947048, BIEC2-947061, UKUL1433, UKUL1434, CUHSNP00141488, CUHSNP00141489, BIEC2-947069, BIEC2-947082, BIEC2-947115, BIEC2-947117, BIEC2-947119, BIEC2-947129, BIEC2-947135, BIEC2-947136, UKUL1435, BIEC2-947218, BIEC2-995659, TBIEC2-995675, BIEC2-995684, TBIEC2-995…	CSS	2.72467
chr4	52	22.7-25.13	5	VSTM2A, SEC61G, EGFR, LANCL2, RF00001	RF00322	VOPP1	VSTM2A, VOPP1, SEC61G, EGFR, LANCL2, RF00322, RF00001	BIEC2-898867, BIEC2-898868, BIEC2-854708, BIEC2-854747, BIEC2-854840, BIEC2-854863, BIEC2-854893, BIEC2-899283, TBIEC2-899284, BIEC2-855066, BIEC2-855131, TBIEC2-899477, TBIEC2-899491, BIEC2-855204, BIEC2-855237, BIEC2-855239, BIEC2-899627, BIEC2-855341, BIEC2-855363, BIEC2-855398, BIEC2-899755, BIEC2-855456, BIEC2-899834, BIEC2-855530, BIEC2-855545, BIEC2-855546, BIEC2-855566, BIEC2-855568, BIEC…	CSS	2.66229
chr17	6	22.44-22.8	4	LPAR6, ITM2B, RB1, RCBTB2	CAB39L, ARL11, CYSLTR2, PHF11, SETDB2, CDADC1, EBPL, RCBTB1, FNDC3A	NUDT15, SUCLA2, MED4	CAB39L, ARL11, CYSLTR2, LPAR6, NUDT15, SUCLA2, ITM2B, RB1, PHF11, SETDB2, CDADC1, EBPL, RCBTB1, RCBTB2, FNDC3A, MED4	BIEC2-373856, BIEC2-373862, BIEC2-373864, BIEC2-392535, UKUL3070, BIEC2-373884	CSS	2.65799
chr4	28	79.11-80.49	7	IQUB, ASB15, LMOD2, WASL, SLC13A1, HYAL4, RF00026	RNF133, RNF148, PTPRZ1, AASS, FEZF1, CADPS2, RF00026, RF00026	GPR37, POT1, RF00026, RF00100	RNF133, RNF148, IQUB, GPR37, POT1, PTPRZ1, ASB15, LMOD2, WASL, SLC13A1, AASS, FEZF1, CADPS2, HYAL4, RF00026, RF00026, RF00026, RF00026, RF00100	BIEC2-915815, BIEC2-870629, BIEC2-870631, BIEC2-870636, BIEC2-870638, BIEC2-870644, BIEC2-915836, BIEC2-915841, BIEC2-870657, BIEC2-870668, BIEC2-870672, BIEC2-870676, BIEC2-870681, BIEC2-915883, BIEC2-915884, BIEC2-915899, BIEC2-870705, BIEC2-871746, BIEC2-871752, BIEC2-871764, BIEC2-917019, BIEC2-871788, BIEC2-871791, BIEC2-871798, BIEC2-871806, BIEC2-917050, BIEC2-917066, BIEC2-871838	CSS	2.64839
chr1	19	55.8-56.85	9	PBLD, HNRNPH3, SLC25A16, DNAJC12, RUFY2, SIRT1, MYPN, HERC4, DNA2	LRRTM3	KIF1BP, HKDC1, TACR2, SRGN, HK1, DDX21, TSPAN15, CCAR1, SUPV3L1, FAM241B, STOX1, DDX50, RF00607, RF00614, RF00026	PBLD, KIF1BP, LRRTM3, HKDC1, HNRNPH3, TACR2, SRGN, SLC25A16, HK1, DNAJC12, DDX21, RUFY2, TSPAN15, SIRT1, MYPN, HERC4, CCAR1, SUPV3L1, FAM241B, DNA2, STOX1, DDX50, RF00607, RF00614, RF00026	BIEC2-23547, BIEC2-23559, BIEC2-23564, BIEC2-23567, BIEC2-23573, BIEC2-23575, BIEC2-23585, BIEC2-25069, BIEC2-23631, BIEC2-23633, BIEC2-23642, BIEC2-25107, BIEC2-23660, BIEC2-25113, BIEC2-23677, BIEC2-23687, CUHSNP00092863, UKUL101, BIEC2-23694	CSS	2.57422
chr8	27	36.26-37.46	8	PTPN2, MC2R, FAM210A, LDLRAD4, CEP192, SEH1L, RNMT, RF00324		CIDEA, PRELID3A, GNAL, AFG3L2, CEP76, TUBB6, SPIRE1, IMPA2, ANKRD29, NPC1, MPPE1	PTPN2, CIDEA, MC2R, PRELID3A, GNAL, AFG3L2, FAM210A, LDLRAD4, CEP192, CEP76, TUBB6, SPIRE1, IMPA2, SEH1L, RNMT, ANKRD29, NPC1, MPPE1, RF00324	BIEC2-1101985, TBIEC2-1101992, BIEC2-1044850, BIEC2-1044866, BIEC2-1102137, TBIEC2-1102186, TBIEC2-1102187, BIEC2-1045038, BIEC2-1045039, BIEC2-1045040, BIEC2-1102230, BIEC2-1102234, TBIEC2-1102276, TBIEC2-1102277, BIEC2-1102282, BIEC2-1045140, BIEC2-1045174, TBIEC2-1102354, TBIEC2-1102356, BIEC2-1045219, TBIEC2-1102396, BIEC2-1045248, TBIEC2-1102432, TBIEC2-1102449, BIEC2-1045299, BIEC2-1045329,…	CSS	2.55858
chr9	22	9.63-10.69	2	PEX2, ZFHX4	IL7, ZC2HC1A, PKIA, RF00026	HNF4G	HNF4G, IL7, ZC2HC1A, PKIA, PEX2, ZFHX4, RF00026	BIEC2-1132841, BIEC2-1073664, BIEC2-1073687, BIEC2-1073702, BIEC2-1073714, BIEC2-1073773, BIEC2-1073829, BIEC2-1073855, BIEC2-1073867, BIEC2-1073869, BIEC2-1073901, TBIEC2-1133097, BIEC2-1073928, BIEC2-1073931, BIEC2-1073961, TBIEC2-1133207, BIEC2-1074023, BIEC2-1074036, BIEC2-1074047, BIEC2-1133250, BIEC2-1074148, BIEC2-1074172	CSS	2.40789
chr14	7	42.33-43.21	17	ZCCHC10, IL4, IL13, RAD50, AFF4, IL5, IRF1, FSTL4, HSPA4, LEAP2, GDF9, SLC22A5, SHROOM1, SOWAHA, 39692, SLC22A4, KIF3A	SKP1, TCF7, VDAC1, CDKN2AIPNL, UBE2B, C14H5orf15, CDKL3, PPP2CA, RF01232, RF01169	CSF2, ACSL6, FNIP1, CDC42SE2, LYRM7, PDLIM4, P4HA2, RF00100	SKP1, ZCCHC10, TCF7, IL4, CSF2, IL13, ACSL6, RAD50, AFF4, VDAC1, CDKN2AIPNL, UBE2B, IL5, FNIP1, C14H5orf15, IRF1, CDKL3, FSTL4, HSPA4, LEAP2, GDF9, SLC22A5, SHROOM1, SOWAHA, 39692, PPP2CA, CDC42SE2, LYRM7, SLC22A4, PDLIM4, KIF3A, P4HA2, RF00100, RF01232, RF01169	BIEC2-257225, BIEC2-257270, BIEC2-257290, BIEC2-257324, BIEC2-257350, BIEC2-257353, TBIEC2-269248	CSS	2.36377
chr4	7	28.38-28.65	1	SEMA3A	SEMA3E, PCLO	SEMA3D, RF00026	SEMA3E, SEMA3D, SEMA3A, PCLO, RF00026	BIEC2-857528, BIEC2-901956, BIEC2-901957, TBIEC2-901993, BIEC2-857602, BIEC2-857619, BIEC2-857642	CSS	2.19063
chr14	5	41.55-41.68	3	SKP1, TCF7, PPP2CA	CAMLG, SEC24A, H2AFY, SAR1B, JADE2, PITX1, CATSPER3, PCBD2, TXNDC15, CDKN2AIPNL, UBE2B, C14H5orf24, CDKL3, DDX46, RF01232, RF01169	ZCCHC10, AFF4, VDAC1, C14H5orf15, FSTL4, HSPA4	CAMLG, SEC24A, SKP1, ZCCHC10, TCF7, H2AFY, AFF4, VDAC1, SAR1B, JADE2, PITX1, CATSPER3, PCBD2, TXNDC15, CDKN2AIPNL, UBE2B, C14H5orf15, C14H5orf24, CDKL3, FSTL4, DDX46, HSPA4, PPP2CA, RF01232, RF01169	CUHSNP00146812, CUHSNP00146814, BIEC2-257153, BIEC2-257155, BIEC2-257156	CSS	2.17935
