# Supplementary material for: Selection in Australian Thoroughbred horses acts on a locus associated with early two-year old speed
Source: PLoS One. 2020 Feb 12;15(2):e0227212. doi: 10.1371/journal.pone.0227212 (PMC7015314; doi:10.1371/journal.pone.0227212)
Supplement: S3 Table — Clusters of a minimum of five top 1% SNPs within a window spanning 1 Mb genomic regions were defined as regions under selection. (XLSX) [file pone.0227212.s008.xlsx]

## Sheet: Sheet1
Chromosome	ClusterN	cluster_snps_N	Cluster_region	N_Genes_in	Genes_in	Genes_up	Genes_down	Genes_all	cluster_snps	test	max_score_in_cluster
chr14	15	115	32.17-37.48	64	PCDHB14, PCDHB16, PCDHB7, PCDHB2, PCDHB1, CD14, RNF14, APBB3, PCDHGB4, YIPF5, SLC35A4, KCTD16, SMIM33, PROB1, SPRY4, PCDHGA2, PCDHGA1, SLC25A2, PCDHB15, PCDHB3, PCDHAC2, SLC4A9, UBE2D2, NR3C1, PCDHA12, ARHGAP26, SIL1, HBEGF, DND1, PCDH12, DELE1, PAIP2, PCDHA3, CYSTM1, IK, PCDHA1, PSD2, SRA1, ZMAT2, HARS2, ANKHD1, PCDH1, ARAP3, PCDHGC5, CXXC5, TMEM173, FCHSD1, DNAJC18, RELL2, SPATA24, MZB1, HDAC3,…	GPR151, LARS, TCERG1, POU4F3, PPP2R2B, PLAC8L1, SH3RF2, GRXCR2, PRELID2	FAM53C, CDC25C, LRRTM2, HSPA9, GFRA3, CDC23, ETF1, EGR1, NME5, WNT8A, REEP2, KIF20A, FAM13B, KDM3B, PKD2L2, BRD8, CTNNA1, RF00001, RF00154, RF00154	PCDHB14, PCDHB16, PCDHB7, PCDHB2, FAM53C, PCDHB1, CD14, CDC25C, RNF14, APBB3, PCDHGB4, YIPF5, SLC35A4, GPR151, KCTD16, SMIM33, PROB1, SPRY4, PCDHGA2, PCDHGA1, SLC25A2, PCDHB15, PCDHB3, LRRTM2, PCDHAC2, HSPA9, SLC4A9, LARS, GFRA3, UBE2D2, NR3C1, PCDHA12, ARHGAP26, SIL1, TCERG1, HBEGF, DND1, PCDH12, DELE1, CDC23, PAIP2, PCDHA3, CYSTM1, IK, ETF1, PCDHA1, PSD2, EGR1, SRA1, ZMAT2, HARS2, NME5, WNT8A, …	BIEC2-254135, BIEC2-254136, BIEC2-254137, BIEC2-254165, BIEC2-254167, BIEC2-254187, BIEC2-254189, BIEC2-254196, BIEC2-254228, BIEC2-265996, BIEC2-265998, BIEC2-254271, TBIEC2-266005, TBIEC2-266006, BIEC2-266010, BIEC2-254333, BIEC2-254338, BIEC2-254339, BIEC2-266130, BIEC2-254413, TBIEC2-266187, BIEC2-266195, BIEC2-254505, BIEC2-266274, BIEC2-254547, BIEC2-254578, BIEC2-254583, BIEC2-266379, BIEC…	CSS	5.03197
chr16	19	52	24.28-26.52	9	THOC7, C3orf49, SNTN, SYNPR, CADPS, PRICKLE2, ADAMTS9, PSMD6, ATXN7	SLC25A26, MAGI1	C16H3orf14, PTPRG, FEZF2, RF00100, eca-mir-1289	THOC7, C16H3orf14, PTPRG, C3orf49, SNTN, SYNPR, CADPS, SLC25A26, MAGI1, PRICKLE2, ADAMTS9, FEZF2, PSMD6, ATXN7, RF00100, eca-mir-1289	TBIEC2-350614, BIEC2-350673, BIEC2-334966, BIEC2-350746, BIEC2-350749, BIEC2-335000, BIEC2-335014, BIEC2-335054, BIEC2-335076, BIEC2-335103, BIEC2-335142, BIEC2-335143, BIEC2-335145, BIEC2-335146, BIEC2-335147, BIEC2-335182, BIEC2-335261, BIEC2-335266, BIEC2-335278, BIEC2-351098, BIEC2-335330, BIEC2-335339, BIEC2-335404, BIEC2-351228, TBIEC2-351255, BIEC2-335489, BIEC2-351296, BIEC2-351320, BIEC2…	CSS	3.63731
chr17	23	51	78.68-80.7	18	GRK1, F7, PCID2, DCUN1D2, TMCO3, TFDP1, ATP11A, RASA3, F10, MCF2L, UPF3A, LAMP1, CUL4A, TUBGCP3, ATP4B, CDC16, PROZ, RF00026	RAB20, ING1, NAXD, ANKRD10, ARHGEF7, TEX29, COL4A2, CARS2	CHAMP1	GRK1, RAB20, ING1, F7, PCID2, DCUN1D2, TMCO3, NAXD, TFDP1, ATP11A, RASA3, F10, MCF2L, UPF3A, ANKRD10, LAMP1, CUL4A, ARHGEF7, TEX29, TUBGCP3, ATP4B, CDC16, COL4A2, CARS2, CHAMP1, PROZ, RF00026	BIEC2-386028, BIEC2-386034, BIEC2-405030, BIEC2-386164, BIEC2-386195, BIEC2-386208, BIEC2-405151, BIEC2-386375, BIEC2-386377, BIEC2-405475, BIEC2-386545, BIEC2-405574, BIEC2-386734, BIEC2-405726, BIEC2-386819, BIEC2-386879, BIEC2-386957, BIEC2-387111, BIEC2-387167, BIEC2-387172, BIEC2-406168, BIEC2-387304, BIEC2-387328, BIEC2-387416, BIEC2-387501, BIEC2-387523, BIEC2-387527, BIEC2-387569, BIEC2-3…	CSS	3.41514
chr4	7	26	79.31-80.72	9	IQUB, GPR37, POT1, ASB15, LMOD2, WASL, HYAL4, RF00026, RF00026	RNF133, RNF148, SLC13A1, FEZF1, CADPS2, RF00026	RF00100	RNF133, RNF148, IQUB, GPR37, POT1, ASB15, LMOD2, WASL, SLC13A1, FEZF1, CADPS2, HYAL4, RF00026, RF00026, RF00026, RF00100	BIEC2-870657, BIEC2-870668, BIEC2-870672, BIEC2-870676, BIEC2-870681, BIEC2-915883, BIEC2-915884, BIEC2-915899, BIEC2-870705, BIEC2-871746, BIEC2-871752, BIEC2-871764, BIEC2-917019, BIEC2-871788, BIEC2-871791, BIEC2-871798, BIEC2-871806, BIEC2-917050, BIEC2-917066, BIEC2-871838, BIEC2-871846, BIEC2-871859, BIEC2-871872, BIEC2-871878, BIEC2-871881, BIEC2-871883	CSS	3.01076
chr8	11	26	36.26-37.42	8	PTPN2, MC2R, FAM210A, LDLRAD4, CEP192, SEH1L, RNMT, RF00324		CIDEA, PRELID3A, GNAL, AFG3L2, CEP76, TUBB6, SPIRE1, IMPA2, ANKRD29, MPPE1	PTPN2, CIDEA, MC2R, PRELID3A, GNAL, AFG3L2, FAM210A, LDLRAD4, CEP192, CEP76, TUBB6, SPIRE1, IMPA2, SEH1L, RNMT, ANKRD29, MPPE1, RF00324	BIEC2-1101985, TBIEC2-1101992, BIEC2-1044850, BIEC2-1044866, BIEC2-1102137, TBIEC2-1102186, TBIEC2-1102187, BIEC2-1045038, BIEC2-1045039, BIEC2-1045040, BIEC2-1102230, BIEC2-1102234, TBIEC2-1102276, TBIEC2-1102277, BIEC2-1102282, BIEC2-1045140, BIEC2-1045174, TBIEC2-1102354, TBIEC2-1102356, BIEC2-1045219, TBIEC2-1102396, BIEC2-1045248, TBIEC2-1102432, TBIEC2-1102449, BIEC2-1045299, BIEC2-1045329	CSS	2.97338
chr14	18	26	46.51-48.14	11	C14H5orf63, 37681, LMNB1, TEX43, PHAX, ALDH7A1, SLC12A2, GRAMD2B, CTXN3, PRRC1, MEGF10	ISOC1, SLC27A6, FBN2		ISOC1, SLC27A6, C14H5orf63, 37681, LMNB1, TEX43, PHAX, ALDH7A1, FBN2, SLC12A2, GRAMD2B, CTXN3, PRRC1, MEGF10	TBIEC2-270063, BIEC2-258217, BIEC2-258228, BIEC2-258231, BIEC2-258232, BIEC2-258234, BIEC2-270146, BIEC2-258241, BIEC2-258243, BIEC2-258246, BIEC2-258250, BIEC2-270184, BIEC2-258274, BIEC2-258285, BIEC2-258289, BIEC2-258299, BIEC2-258306, BIEC2-258312, BIEC2-258316, BIEC2-258336, BIEC2-270256, BIEC2-258352, BIEC2-258366, BIEC2-258368, BIEC2-270307, BIEC2-270331	CSS	2.81125
chr4	5	25	23.27-24.16	1	VSTM2A		VOPP1, SEC61G, EGFR, LANCL2, RF00001	VSTM2A, VOPP1, SEC61G, EGFR, LANCL2, RF00001	TBIEC2-899477, TBIEC2-899491, BIEC2-855204, BIEC2-855237, BIEC2-855239, BIEC2-899627, BIEC2-855341, BIEC2-855363, BIEC2-855398, BIEC2-899755, BIEC2-855456, BIEC2-899834, BIEC2-855530, BIEC2-855545, BIEC2-855546, BIEC2-855566, BIEC2-855568, BIEC2-855586, BIEC2-899908, TBIEC2-899922, BIEC2-855624, BIEC2-855641, TBIEC2-899966, BIEC2-855660, BIEC2-855668	CSS	2.92247
chr9	13	18	9.81-10.75	2	PEX2, ZFHX4	RF00026	HNF4G, CRISPLD1	HNF4G, CRISPLD1, PEX2, ZFHX4, RF00026	BIEC2-1073829, BIEC2-1073855, BIEC2-1073867, BIEC2-1073869, BIEC2-1073901, TBIEC2-1133097, BIEC2-1073928, BIEC2-1073931, BIEC2-1073961, TBIEC2-1133207, BIEC2-1074023, BIEC2-1074036, BIEC2-1074047, BIEC2-1133250, BIEC2-1074148, BIEC2-1074172, BIEC2-1074213, BIEC2-1074231	CSS	3.17428
chr6	9	17	34.4-35.28	22	PTPN6, CLEC4E, C1S, CLEC4D, CLEC6A, CLEC4A, CD163L1, C1RL, RBP5, PHB2, PEX5, CD163, CLSTN3, ATN1, C1R, EMG1, LPCAT3, C6H12orf57, RF00066, eca-mir-200c, eca-mir-141, RF01294	LRRC23, LTBR, SCNN1A, LAG3, CD9, ENO2, CD4, ZNF384, IFFO1, VWF, CD27, PLEKHG6, GNB3, NOP2, TAPBPL, CDCA3, USP5, VAMP1, TPI1, PIANP, COPS7A, TNFRSF1A, MRPL51, NCAPD2, GPR162, P3H3, CHD4, GAPDH, MLF2, ACRBP, ANO2, ING4, RF00564, RF01296	C3AR1, RIMKLB, A2M, NECAP1, PHC1, GDF3, APOBEC1, AICDA, FOXJ2, M6PR, A2ML1, KLRG1	LRRC23, LTBR, PTPN6, SCNN1A, LAG3, CD9, C3AR1, ENO2, CLEC4E, RIMKLB, CD4, ZNF384, C1S, CLEC4D, IFFO1, CLEC6A, VWF, CD27, PLEKHG6, GNB3, A2M, NOP2, CLEC4A, TAPBPL, CD163L1, NECAP1, C1RL, CDCA3, USP5, VAMP1, RBP5, TPI1, PHC1, PIANP, COPS7A, TNFRSF1A, PHB2, GDF3, PEX5, APOBEC1, MRPL51, NCAPD2, AICDA, CD163, GPR162, FOXJ2, CLSTN3, ATN1, C1R, P3H3, M6PR, CHD4, GAPDH, EMG1, MLF2, LPCAT3, ACRBP, A2ML1, …	BIEC2-947048, BIEC2-947061, UKUL1433, UKUL1434, CUHSNP00141488, CUHSNP00141489, BIEC2-947069, BIEC2-947082, BIEC2-947115, BIEC2-947117, BIEC2-947119, BIEC2-947129, BIEC2-947135, BIEC2-947136, UKUL1435, BIEC2-947218, BIEC2-995659	CSS	3.91186
chr16	20	15	29.84-30.25	10	KCTD6, PDHB, RPP14, ABHD6, FAM107A, C3orf67, ACOX2, DNASE1L3, FAM3D, PXK	RF00012	ARF4, PDE12, HESX1, IL17RD, DENND6A, ASB14, FLNB, APPL1, SLMAP	KCTD6, ARF4, PDHB, PDE12, RPP14, ABHD6, HESX1, IL17RD, FAM107A, DENND6A, C3orf67, ACOX2, ASB14, FLNB, DNASE1L3, APPL1, FAM3D, SLMAP, PXK, RF00012	UKUL2935, BIEC2-337939, BIEC2-337951, BIEC2-337967, BIEC2-338017, BIEC2-338024, BIEC2-338034, BIEC2-338036, UKUL2937, BIEC2-338044, BIEC2-338055, BIEC2-338061, BIEC2-338068, BIEC2-338073, BIEC2-338076	CSS	2.65615
chr17	22	13	22.79-23.37	4	NUDT15, SUCLA2, ITM2B, MED4	CAB39L, CYSLTR2, LPAR6, RB1, CDADC1, RCBTB2, FNDC3A	RUBCNL, HTR2A, ESD, LRCH1	CAB39L, CYSLTR2, LPAR6, NUDT15, SUCLA2, ITM2B, RB1, RUBCNL, CDADC1, RCBTB2, FNDC3A, MED4, HTR2A, ESD, LRCH1	UKUL3070, BIEC2-373884, BIEC2-373910, BIEC2-373913, BIEC2-373918, BIEC2-373938, BIEC2-373941, BIEC2-373950, BIEC2-373953, BIEC2-373958, BIEC2-373974, BIEC2-373980, BIEC2-374017	CSS	3.43524
chr17	21	10	18.06-18.76	1	MRPS31	NHLRC3, COG6, STOML3, PROSER1, FREM2	WDFY2, CCDC70, NEK5, CKAP2, VPS36, ALG11, ATP7B, NEK3	WDFY2, MRPS31, CCDC70, NHLRC3, COG6, STOML3, NEK5, PROSER1, CKAP2, VPS36, ALG11, ATP7B, FREM2, NEK3	BIEC2-388545, BIEC2-369974, BIEC2-369982, BIEC2-388570, BIEC2-388572, BIEC2-388575, BIEC2-388576, BIEC2-370002, BIEC2-370008, UKUL3059	CSS	2.74106
chr1	1	9	52.3-52.65	3	NRBF2, JMJD1C, eca-mir-1296	RTKN2, ZNF365, EGR2, ARID5B, RF00100, RF00026	REEP3	RTKN2, ZNF365, EGR2, NRBF2, JMJD1C, REEP3, ARID5B, RF00100, RF00026, eca-mir-1296	UKUL90, CUHSNP00122049, UKUL91, CUHSNP00122041, BIEC2-21934, TBIEC2-23252, TBIEC2-23276, TBIEC2-23280, BIEC2-21989	CSS	2.73539
chr1	2	9	56.24-56.85	9	PBLD, HNRNPH3, SLC25A16, DNAJC12, RUFY2, SIRT1, MYPN, HERC4, DNA2	LRRTM3	KIF1BP, HKDC1, TACR2, SRGN, HK1, DDX21, TSPAN15, CCAR1, SUPV3L1, FAM241B, STOX1, DDX50, RF00607, RF00614, RF00026	PBLD, KIF1BP, LRRTM3, HKDC1, HNRNPH3, TACR2, SRGN, SLC25A16, HK1, DNAJC12, DDX21, RUFY2, TSPAN15, SIRT1, MYPN, HERC4, CCAR1, SUPV3L1, FAM241B, DNA2, STOX1, DDX50, RF00607, RF00614, RF00026	BIEC2-23642, BIEC2-25107, BIEC2-23660, BIEC2-25113, BIEC2-23677, BIEC2-23687, CUHSNP00092863, UKUL101, BIEC2-23694	CSS	3.41314
chr7	10	9	37.21-37.52	2	FLI1, KCNJ1	ETS1, RF00026	BARX2, TMEM45B, NFRKB, PRDM10, KCNJ5, RF00026	BARX2, TMEM45B, NFRKB, ETS1, PRDM10, FLI1, KCNJ1, KCNJ5, RF00026, RF00026	BIEC2-1050475, BIEC2-995983, BIEC2-995984, BIEC2-995986, BIEC2-995988, BIEC2-996131, BIEC2-996138, BIEC2-996139, BIEC2-996153	CSS	2.39306
chr14	17	8	42.23-42.74	5	ZCCHC10, AFF4, FSTL4, HSPA4, LEAP2	SKP1, TCF7, VDAC1, SAR1B, JADE2, CDKN2AIPNL, UBE2B, C14H5orf15, CDKL3, PPP2CA, RF01232, RF01169	IL4, CSF2, IL13, ACSL6, RAD50, IL5, FNIP1, IRF1, GDF9, SLC22A5, SHROOM1, SOWAHA, 39692, SLC22A4, PDLIM4, KIF3A, P4HA2	SKP1, ZCCHC10, TCF7, IL4, CSF2, IL13, ACSL6, RAD50, AFF4, VDAC1, SAR1B, JADE2, CDKN2AIPNL, UBE2B, IL5, FNIP1, C14H5orf15, IRF1, CDKL3, FSTL4, HSPA4, LEAP2, GDF9, SLC22A5, SHROOM1, SOWAHA, 39692, PPP2CA, SLC22A4, PDLIM4, KIF3A, P4HA2, RF01232, RF01169	BIEC2-257221, BIEC2-257225, BIEC2-257270, BIEC2-257290, BIEC2-257294, BIEC2-257297, BIEC2-257310, BIEC2-257324	CSS	2.64908
chr6	8	7	24.23-24.46	3	TRAF3IP1, PER2, ASB1	RBM44, RAMP1, RAB17, SCLY, COPS8, PRLH, LRRFIP1, COL6A3, ESPNL, KLHL30, ERFE, MLPH, ILKAP		RBM44, RAMP1, TRAF3IP1, RAB17, SCLY, PER2, COPS8, ASB1, PRLH, LRRFIP1, COL6A3, ESPNL, KLHL30, ERFE, MLPH, ILKAP	BIEC2-993533, BIEC2-945299, BIEC2-945305, BIEC2-945312, BIEC2-993551, BIEC2-945314, BIEC2-945324	CSS	2.55984
chr20	24	7	61.15-61.29	1	ADGRB3		COL19A1, COL9A1, FAM135A, LMBRD1, SDHAF4, SMAP1	COL19A1, ADGRB3, COL9A1, FAM135A, LMBRD1, SDHAF4, SMAP1	BIEC2-543340, BIEC2-543345, BIEC2-543352, BIEC2-543393, BIEC2-543416, BIEC2-543425, TBIEC2-571261	CSS	2.48674
chr1	3	6	78.03-78.3	2	MAP10, NTPCR	SLC35F3, KCNK1, MAP3K21	DISC1, SIPA1L2, RF00618, RF00026, RF00402	DISC1, SLC35F3, MAP10, SIPA1L2, KCNK1, MAP3K21, NTPCR, RF00618, RF00026, RF00402	BIEC2-33565, BIEC2-33675, BIEC2-33724, BIEC2-33805, BIEC2-33811, BIEC2-33837	CSS	2.70283
chr14	16	6	37.99-38.19	7	FAM53C, CDC25C, GFRA3, ETF1, EGR1, REEP2, KDM3B	SMIM33, PROB1, LRRTM2, HSPA9, UBE2D2, SIL1, PAIP2, CXXC5, TMEM173, DNAJC18, SPATA24, MZB1, SLC23A1, CTNNA1, RF00090, RF00154, RF00154	SPOCK1, CDC23, NME5, WNT8A, KIF20A, FAM13B, PKD2L2, MYOT, KLHL3, BRD8, MIR874, RF00100, RF00001	FAM53C, CDC25C, SMIM33, PROB1, LRRTM2, SPOCK1, HSPA9, GFRA3, UBE2D2, SIL1, CDC23, PAIP2, ETF1, EGR1, NME5, WNT8A, REEP2, KIF20A, CXXC5, TMEM173, FAM13B, KDM3B, DNAJC18, SPATA24, MZB1, PKD2L2, MYOT, SLC23A1, KLHL3, BRD8, CTNNA1, MIR874, RF00090, RF00100, RF00001, RF00154, RF00154	BIEC2-256022, TBIEC2-267846, BIEC2-256038, BIEC2-256042, BIEC2-267874, BIEC2-256082	CSS	2.55149
