# Supplementary material for: Selection in Australian Thoroughbred horses acts on a locus associated with early two-year old speed
Source: PLoS One. 2020 Feb 12;15(2):e0227212. doi: 10.1371/journal.pone.0227212 (PMC7015314; doi:10.1371/journal.pone.0227212)
Supplement: S4 Table — Thirty-four significant (PFDR < 0.05) cis- and trans-eQTL were identified in the ECA14 region in resting and post-exercise equine skeletal muscle samples. (XLSX) [file pone.0227212.s009.xlsx]

## Sheet: Sheet1
snpid	snp_chromosome	snp_pos	gene	p value	FDR	equine_gene	equine_description	gene_Chromosome	gene_start	gene_end	gene_strand	dist	human_gene_symbol	human_description	cohort
TBIEC2-266584	14	34490992	ENSECAG00000012336	2.59015e-15	6.27171e-12	ARHGAP26	Rho GTPase activating protein 26 [Source:VGNC Symbol;Acc:VGNC:15466]	14	33978983	34396100	-1	512009	ARHGAP26	Rho GTPase activating protein 26 [Source:HGNC Symbol;Acc:HGNC:17073]	UR_cis
BIEC2-255237	14	35176242	ENSECAG00000012336	5.26563e-11	3.75001e-08	ARHGAP26	Rho GTPase activating protein 26 [Source:VGNC Symbol;Acc:VGNC:15466]	14	33978983	34396100	-1	1197259	ARHGAP26	Rho GTPase activating protein 26 [Source:HGNC Symbol;Acc:HGNC:17073]	UR_cis
BIEC2-255237	14	35176242	ENSECAG00000020822	1.08754e-09	5.4057e-07	DIAPH1	diaphanous related formin 1 [Source:VGNC Symbol;Acc:VGNC:17183]	14	35386136	35479563	1	-209894	DIAPH1	diaphanous related formin 1 [Source:HGNC Symbol;Acc:HGNC:2876]	UR_cis
BIEC2-255319	14	35305157	ENSECAG00000012336	6.67845e-09	2.47155e-06	ARHGAP26	Rho GTPase activating protein 26 [Source:VGNC Symbol;Acc:VGNC:15466]	14	33978983	34396100	-1	1326174	ARHGAP26	Rho GTPase activating protein 26 [Source:HGNC Symbol;Acc:HGNC:17073]	UR_cis
BIEC2-254882	14	34629185	ENSECAG00000012336	8.53638e-09	3.04607e-06	ARHGAP26	Rho GTPase activating protein 26 [Source:VGNC Symbol;Acc:VGNC:15466]	14	33978983	34396100	-1	650202	ARHGAP26	Rho GTPase activating protein 26 [Source:HGNC Symbol;Acc:HGNC:17073]	UR_cis
BIEC2-254578	14	33515533	ENSECAG00000012336	1.35647e-07	3.19772e-05	ARHGAP26	Rho GTPase activating protein 26 [Source:VGNC Symbol;Acc:VGNC:15466]	14	33978983	34396100	-1	-463450	ARHGAP26	Rho GTPase activating protein 26 [Source:HGNC Symbol;Acc:HGNC:17073]	UR_cis
TBIEC2-266584	14	34490992	ENSECAG00000012336	1.20992e-07	3.26036e-05	ARHGAP26	Rho GTPase activating protein 26 [Source:VGNC Symbol;Acc:VGNC:15466]	14	33978983	34396100	-1	512009	ARHGAP26	Rho GTPase activating protein 26 [Source:HGNC Symbol;Acc:HGNC:17073]	UE_cis
TBIEC2-266584	14	34490992	ENSECAG00000020822	5.98505e-07	0.000108963	DIAPH1	diaphanous related formin 1 [Source:VGNC Symbol;Acc:VGNC:17183]	14	35386136	35479563	1	-895144	DIAPH1	diaphanous related formin 1 [Source:HGNC Symbol;Acc:HGNC:2876]	UR_cis
BIEC2-254882	14	34629185	ENSECAG00000012336	1.95454e-05	0.00187321	ARHGAP26	Rho GTPase activating protein 26 [Source:VGNC Symbol;Acc:VGNC:15466]	14	33978983	34396100	-1	650202	ARHGAP26	Rho GTPase activating protein 26 [Source:HGNC Symbol;Acc:HGNC:17073]	UE_cis
BIEC2-255319	14	35305157	ENSECAG00000020822	5.48182e-05	0.00400149	DIAPH1	diaphanous related formin 1 [Source:VGNC Symbol;Acc:VGNC:17183]	14	35386136	35479563	1	-80979	DIAPH1	diaphanous related formin 1 [Source:HGNC Symbol;Acc:HGNC:2876]	UR_cis
BIEC2-255319	14	35305157	ENSECAG00000012336	6.09706e-05	0.00451673	ARHGAP26	Rho GTPase activating protein 26 [Source:VGNC Symbol;Acc:VGNC:15466]	14	33978983	34396100	-1	1326174	ARHGAP26	Rho GTPase activating protein 26 [Source:HGNC Symbol;Acc:HGNC:17073]	UE_cis
BIEC2-255237	14	35176242	ENSECAG00000012336	7.37626e-05	0.00518344	ARHGAP26	Rho GTPase activating protein 26 [Source:VGNC Symbol;Acc:VGNC:15466]	14	33978983	34396100	-1	1197259	ARHGAP26	Rho GTPase activating protein 26 [Source:HGNC Symbol;Acc:HGNC:17073]	UE_cis
TBIEC2-268003	14	38515910	ENSECAG00000020883	0.000122525	0.00740637	MYOT	myotilin [Source:NCBI gene;Acc:100072634]	14	38514581	38529970	-1	1329	MYOT	myotilin [Source:HGNC Symbol;Acc:HGNC:12399]	UR_cis
BIEC2-255738	14	36766817	ENSECAG00000023991	0.000164029	0.00919082	CTNNA1	catenin alpha 1 [Source:VGNC Symbol;Acc:VGNC:16937]	14	37644936	37799961	-1	-878119	CTNNA1	catenin alpha 1 [Source:HGNC Symbol;Acc:HGNC:2509]	UR_cis
BIEC2-256022	14	37994170	ENSECAG00000020822	2.53006e-08	0.00962914	DIAPH1	diaphanous related formin 1 [Source:VGNC Symbol;Acc:VGNC:17183]	14	35386136	35479563	1	2608034	DIAPH1	diaphanous related formin 1 [Source:HGNC Symbol;Acc:HGNC:2876]	UR_trans
TBIEC2-268003	14	38515910	ENSECAG00000020822	2.67744e-08	0.0099952	DIAPH1	diaphanous related formin 1 [Source:VGNC Symbol;Acc:VGNC:17183]	14	35386136	35479563	1	3129774	DIAPH1	diaphanous related formin 1 [Source:HGNC Symbol;Acc:HGNC:2876]	UR_trans
BIEC2-254781	14	34195019	ENSECAG00000003091	0.000214335	0.0112858	RNF14	ring finger protein 14 [Source:VGNC Symbol;Acc:VGNC:22438]	14	35047507	35070227	-1	-852488	RNF14	ring finger protein 14 [Source:HGNC Symbol;Acc:HGNC:10058]	UR_cis
BIEC2-255898	14	37361351	ENSECAG00000023991	0.00023347	0.01205	CTNNA1	catenin alpha 1 [Source:VGNC Symbol;Acc:VGNC:16937]	14	37644936	37799961	-1	-283585	CTNNA1	catenin alpha 1 [Source:HGNC Symbol;Acc:HGNC:2509]	UR_cis
BIEC2-255898	14	37361351	ENSECAG00000020376	0.00023099	0.0121401	SPATA24	spermatogenesis associated 24 [Source:VGNC Symbol;Acc:VGNC:23489]	14	37273610	37278933	1	87741	SPATA24	spermatogenesis associated 24 [Source:HGNC Symbol;Acc:HGNC:27322]	UE_cis
CUHSNP00146732	14	35491369	ENSECAG00000003091	0.000307915	0.0146743	RNF14	ring finger protein 14 [Source:VGNC Symbol;Acc:VGNC:22438]	14	35047507	35070227	-1	443862	RNF14	ring finger protein 14 [Source:HGNC Symbol;Acc:HGNC:10058]	UR_cis
BIEC2-256335	14	39561690	ENSECAG00000014326	5.53584e-08	0.016965	SNX25	sorting nexin 25 [Source:VGNC Symbol;Acc:VGNC:23423]	27	24795469	24909898	-1	14766221	SNX25	sorting nexin 25 [Source:HGNC Symbol;Acc:HGNC:21883]	UR_trans
BIEC2-254781	14	34195019	ENSECAG00000012336	0.000399364	0.0178039	ARHGAP26	Rho GTPase activating protein 26 [Source:VGNC Symbol;Acc:VGNC:15466]	14	33978983	34396100	-1	216036	ARHGAP26	Rho GTPase activating protein 26 [Source:HGNC Symbol;Acc:HGNC:17073]	UR_cis
BIEC2-254931	14	34753351	ENSECAG00000003091	0.000478943	0.0201687	RNF14	ring finger protein 14 [Source:VGNC Symbol;Acc:VGNC:22438]	14	35047507	35070227	-1	-294156	RNF14	ring finger protein 14 [Source:HGNC Symbol;Acc:HGNC:10058]	UR_cis
BIEC2-255319	14	35305157	ENSECAG00000001398	0.00059685	0.0240304	PCDHB16	protocadherin beta 16 [Source:HGNC Symbol;Acc:HGNC:14546]	14	35749045	35751369	-1	-443888	PCDHB16	protocadherin beta 16 [Source:HGNC Symbol;Acc:HGNC:14546]	UE_cis
BIEC2-254682	14	33820686	ENSECAG00000012336	0.000631035	0.0247244	ARHGAP26	Rho GTPase activating protein 26 [Source:VGNC Symbol;Acc:VGNC:15466]	14	33978983	34396100	-1	-158297	ARHGAP26	Rho GTPase activating protein 26 [Source:HGNC Symbol;Acc:HGNC:17073]	UR_cis
BIEC2-255982	14	37867562	ENSECAG00000021087	0.000804844	0.0298449	SLC23A1	solute carrier family 23 member 1 [Source:VGNC Symbol;Acc:VGNC:23082]	14	37291570	37303537	1	575992	SLC23A1	solute carrier family 23 (ascorbic acid transporter), member 1 [Source:HGNC Symbol;Acc:HGNC:10974]	UE_cis
BIEC2-255319	14	35305157	ENSECAG00000003091	0.000853511	0.0305268	RNF14	ring finger protein 14 [Source:VGNC Symbol;Acc:VGNC:22438]	14	35047507	35070227	-1	257650	RNF14	ring finger protein 14 [Source:HGNC Symbol;Acc:HGNC:10058]	UR_cis
TBIEC2-266584	14	34490992	ENSECAG00000003091	0.000901161	0.0317026	RNF14	ring finger protein 14 [Source:VGNC Symbol;Acc:VGNC:22438]	14	35047507	35070227	-1	-556515	RNF14	ring finger protein 14 [Source:HGNC Symbol;Acc:HGNC:10058]	UR_cis
BIEC2-255237	14	35176242	ENSECAG00000011434	0.00091116	0.0319351	DELE1	DAP3 binding cell death enhancer 1 [Source:VGNC Symbol;Acc:VGNC:49418]	14	35102763	35115020	-1	73479	KIAA0141	KIAA0141 [Source:HGNC Symbol;Acc:HGNC:28969]	UR_cis
BIEC2-253675	14	31477938	ENSECAG00000009936	0.000892053	0.0320541	TCERG1	transcription elongation regulator 1 [Source:VGNC Symbol;Acc:VGNC:23945]	14	31263289	31325065	-1	214649	TCERG1	transcription elongation regulator 1 [Source:HGNC Symbol;Acc:HGNC:15630]	UE_cis
BIEC2-256022	14	37994170	ENSECAG00000020376	0.000916794	0.032625	SPATA24	spermatogenesis associated 24 [Source:VGNC Symbol;Acc:VGNC:23489]	14	37273610	37278933	1	720560	SPATA24	spermatogenesis associated 24 [Source:HGNC Symbol;Acc:HGNC:27322]	UE_cis
BIEC2-256335	14	39561690	ENSECAG00000021368	2.19343e-07	0.0423841	FGGY	FGGY carbohydrate kinase domain containing [Source:VGNC Symbol;Acc:VGNC:18029]	2	549904	834638	-1	39011786	FGGY	FGGY carbohydrate kinase domain containing [Source:HGNC Symbol;Acc:HGNC:25610]	UR_trans
BIEC2-256335	14	39561690	ENSECAG00000018136	2.32728e-07	0.0443692			8	2832860	2835518	-1	36728830		Uncharacterized protein [Source:UniProtKB/TrEMBL;Acc:F6RRL0]	UR_trans
TBIEC2-268003	14	38515910	ENSECAG00000012336	2.46848e-07	0.0460756	ARHGAP26	Rho GTPase activating protein 26 [Source:VGNC Symbol;Acc:VGNC:15466]	14	33978983	34396100	-1	4536927	ARHGAP26	Rho GTPase activating protein 26 [Source:HGNC Symbol;Acc:HGNC:17073]	UR_trans
