# Supplementary material for: Selection in Australian Thoroughbred horses acts on a locus associated with early two-year old speed
Source: PLoS One. 2020 Feb 12;15(2):e0227212. doi: 10.1371/journal.pone.0227212 (PMC7015314; doi:10.1371/journal.pone.0227212)
Supplement: S5 Table — (XLSX) [file pone.0227212.s010.xlsx]

## Sheet: Sheet1
CHR	SNP	UNADJ	GC	BONF	HOLM	SIDAK_SS	SIDAK_SD	FDR_BH	FDR_BY
14	BIEC2-255432	3.221e-06	1.102e-05	0.1587	0.1587	0.1467	0.1467	0.1587	1
14	BIEC2-255434	1.963e-05	5.613e-05	0.967	0.967	0.6198	0.6198	0.3397	1
14	BIEC2-254547	2.068e-05	5.884e-05	1	1	0.6391	0.639	0.3397	1
14	CUHSNP00146732	3.974e-05	0.0001059	1	1	0.8589	0.8589	0.3916	1
14	BIEC2-255468	3.974e-05	0.0001059	1	1	0.8589	0.8589	0.3916	1
14	BIEC2-254505	6.46e-05	0.000164	1	1	0.9585	0.9585	0.5304	1
14	BIEC2-254413	9.532e-05	0.0002327	1	1	0.9909	0.9909	0.6709	1
31	BIEC2-832405	0.0001403	0.0003294	1	1	0.999	0.999	0.7387	1
21	BIEC2-564915	0.0001997	0.0004525	1	1	0.9999	0.9999	0.7387	1
14	BIEC2-266531	0.0002882	0.0006293	1	1	1	1	0.7387	1
8	BIEC2-1039569	0.0003142	0.0006801	1	1	1	1	0.7387	1
4	BIEC2-873027	0.0003914	0.0008286	1	1	1	1	0.7387	1
8	BIEC2-1039504	0.0003999	0.0008447	1	1	1	1	0.7387	1
18	BIEC2-416636	0.0004242	0.0008907	1	1	1	1	0.7387	1
4	BIEC2-873215	0.0004319	0.0009053	1	1	1	1	0.7387	1
4	BIEC2-918566	0.0004319	0.0009053	1	1	1	1	0.7387	1
4	BIEC2-918714	0.0004319	0.0009053	1	1	1	1	0.7387	1
18	BIEC2-416659	0.0004834	0.001002	1	1	1	1	0.7387	1
11	BIEC2-144317	0.0004993	0.001031	1	1	1	1	0.7387	1
8	BIEC2-1045813	0.0005289	0.001086	1	1	1	1	0.7387	1
13	BIEC2-239867	0.0005376	0.001102	1	1	1	1	0.7387	1
13	BIEC2-229823	0.0005376	0.001102	1	1	1	1	0.7387	1
8	BIEC2-1045915	0.0005624	0.001148	1	1	1	1	0.7387	1
8	BIEC2-1039568	0.0006083	0.001232	1	1	1	1	0.7387	1
8	BIEC2-1039570	0.0006083	0.001232	1	1	1	1	0.7387	1
8	BIEC2-1045968	0.0006472	0.001302	1	1	1	1	0.7387	1
18	BIEC2-416402	0.0006762	0.001354	1	1	1	1	0.7387	1
4	BIEC2-872608	0.000692	0.001383	1	1	1	1	0.7387	1
9	BIEC2-1138914	0.0007011	0.001399	1	1	1	1	0.7387	1
18	BIEC2-416392	0.0007153	0.001425	1	1	1	1	0.7387	1
18	BIEC2-416394	0.0007153	0.001425	1	1	1	1	0.7387	1
2	BIEC2-490538	0.0007475	0.001482	1	1	1	1	0.7387	1
2	BIEC2-490561	0.0007475	0.001482	1	1	1	1	0.7387	1
2	BIEC2-490563	0.0007475	0.001482	1	1	1	1	0.7387	1
2	BIEC2-491150	0.0007475	0.001482	1	1	1	1	0.7387	1
2	BIEC2-491152	0.0007475	0.001482	1	1	1	1	0.7387	1
7	BIEC2-1005869	0.0007482	0.001483	1	1	1	1	0.7387	1
9	BIEC2-1079472	0.0007621	0.001508	1	1	1	1	0.7387	1
9	BIEC2-1079473	0.0007621	0.001508	1	1	1	1	0.7387	1
9	BIEC2-1079476	0.0007621	0.001508	1	1	1	1	0.7387	1
19	BIEC2-459359	0.0007672	0.001517	1	1	1	1	0.7387	1
2	TBIEC2-515618	0.000788	0.001554	1	1	1	1	0.7387	1
2	BIEC2-490491	0.000788	0.001554	1	1	1	1	0.7387	1
27	BIEC2-720083	0.0007993	0.001574	1	1	1	1	0.7387	1
8	BIEC2-1046052	0.0008508	0.001665	1	1	1	1	0.7387	1
8	BIEC2-1039342	0.0008647	0.00169	1	1	1	1	0.7387	1
8	BIEC2-1040297	0.0008866	0.001728	1	1	1	1	0.7387	1
3	BIEC2-849875	0.0008984	0.001748	1	1	1	1	0.7387	1
9	BIEC2-1137372	0.0009182	0.001783	1	1	1	1	0.7387	1
13	BIEC2-229833	0.0009252	0.001795	1	1	1	1	0.7387	1
31	BIEC2-837574	0.0009391	0.00182	1	1	1	1	0.7387	1
31	BIEC2-837575	0.0009391	0.00182	1	1	1	1	0.7387	1
31	BIEC2-837579	0.0009391	0.00182	1	1	1	1	0.7387	1
31	BIEC2-837641	0.0009391	0.00182	1	1	1	1	0.7387	1
4	BIEC2-917190	0.0009404	0.001822	1	1	1	1	0.7387	1
4	BIEC2-917146	0.0009933	0.001914	1	1	1	1	0.7387	1
20	BIEC2-543176	0.001002	0.001929	1	1	1	1	0.7387	1
5	CUHSNP00020518	0.001003	0.00193	1	1	1	1	0.7387	1
18	BIEC2-438185	0.001004	0.001932	1	1	1	1	0.7387	1
31	BIEC2-881256	0.001015	0.001951	1	1	1	1	0.7387	1
12	BIEC2-195234	0.001023	0.001965	1	1	1	1	0.7387	1
31	BIEC2-837813	0.001025	0.001968	1	1	1	1	0.7387	1
31	BIEC2-837820	0.001025	0.001968	1	1	1	1	0.7387	1
8	BIEC2-1096205	0.001028	0.001974	1	1	1	1	0.7387	1
31	BIEC2-832088	0.00109	0.002081	1	1	1	1	0.7387	1
7	BIEC2-1060767	0.001102	0.002102	1	1	1	1	0.7387	1
4	BIEC2-917066	0.001124	0.002139	1	1	1	1	0.7387	1
1	BIEC2-37886	0.001184	0.00224	1	1	1	1	0.7387	1
1	BIEC2-88982	0.001185	0.002243	1	1	1	1	0.7387	1
23	BIEC2-622743	0.001189	0.00225	1	1	1	1	0.7387	1
31	BIEC2-837784	0.001335	0.002496	1	1	1	1	0.7387	1
18	BIEC2-416367	0.001343	0.002509	1	1	1	1	0.7387	1
12	BIEC2-190056	0.00137	0.002555	1	1	1	1	0.7387	1
2	BIEC2-490456	0.001372	0.002558	1	1	1	1	0.7387	1
8	BIEC2-1101606	0.001394	0.002595	1	1	1	1	0.7387	1
14	BIEC2-254583	0.001403	0.00261	1	1	1	1	0.7387	1
7	BIEC2-1014834	0.001405	0.002614	1	1	1	1	0.7387	1
14	CUHSNP00146726	0.001405	0.002614	1	1	1	1	0.7387	1
5	BIEC2-914604	0.001482	0.002742	1	1	1	1	0.7387	1
2	BIEC2-477850	0.001483	0.002743	1	1	1	1	0.7387	1
2	BIEC2-477865	0.001483	0.002743	1	1	1	1	0.7387	1
14	UKUL2691	0.001495	0.002763	1	1	1	1	0.7387	1
1	BIEC2-95579	0.001574	0.002895	1	1	1	1	0.7387	1
18	BIEC2-416395	0.001602	0.00294	1	1	1	1	0.7387	1
18	BIEC2-437924	0.001602	0.00294	1	1	1	1	0.7387	1
2	BIEC2-490335	0.001611	0.002955	1	1	1	1	0.7387	1
14	BIEC2-255798	0.001612	0.002958	1	1	1	1	0.7387	1
14	BIEC2-255855	0.001612	0.002958	1	1	1	1	0.7387	1
25	BIEC2-674453	0.001679	0.003068	1	1	1	1	0.7387	1
25	BIEC2-674726	0.001679	0.003068	1	1	1	1	0.7387	1
4	BIEC2-871922	0.001683	0.003074	1	1	1	1	0.7387	1
4	BIEC2-871927	0.001683	0.003074	1	1	1	1	0.7387	1
14	BIEC2-261463	0.001692	0.003089	1	1	1	1	0.7387	1
18	BIEC2-416690	0.0017	0.003102	1	1	1	1	0.7387	1
32	BIEC2-1109819	0.00177	0.003217	1	1	1	1	0.7387	1
8	BIEC2-1095227	0.001793	0.003254	1	1	1	1	0.7387	1
31	BIEC2-881283	0.001799	0.003264	1	1	1	1	0.7387	1
4	BIEC2-873023	0.001812	0.003284	1	1	1	1	0.7387	1
4	BIEC2-873025	0.001812	0.003284	1	1	1	1	0.7387	1
4	BIEC2-873029	0.001812	0.003284	1	1	1	1	0.7387	1
2	BIEC2-489911	0.001817	0.003293	1	1	1	1	0.7387	1
8	BIEC2-1046163	0.001835	0.003322	1	1	1	1	0.7387	1
8	BIEC2-1046173	0.001835	0.003322	1	1	1	1	0.7387	1
10	TBIEC2-112204	0.001866	0.003372	1	1	1	1	0.7387	1
4	BIEC2-918814	0.001873	0.003383	1	1	1	1	0.7387	1
14	BIEC2-258274	0.001887	0.003406	1	1	1	1	0.7387	1
7	BIEC2-1006752	0.001895	0.00342	1	1	1	1	0.7387	1
31	BIEC2-832264	0.001899	0.003427	1	1	1	1	0.7387	1
31	BIEC2-832289	0.001899	0.003427	1	1	1	1	0.7387	1
31	BIEC2-832342	0.001899	0.003427	1	1	1	1	0.7387	1
14	BIEC2-265996	0.00191	0.003444	1	1	1	1	0.7387	1
14	BIEC2-254271	0.00191	0.003444	1	1	1	1	0.7387	1
12	BIEC2-174848	0.001938	0.003489	1	1	1	1	0.7387	1
12	BIEC2-195330	0.001947	0.003505	1	1	1	1	0.7387	1
3	BIEC2-849954	0.001967	0.003537	1	1	1	1	0.7387	1
31	BIEC2-875065	0.001996	0.003584	1	1	1	1	0.7387	1
4	BIEC2-918688	0.002	0.003589	1	1	1	1	0.7387	1
4	BIEC2-873429	0.002	0.003589	1	1	1	1	0.7387	1
4	BIEC2-873432	0.002	0.003589	1	1	1	1	0.7387	1
5	BIEC2-914630	0.002002	0.003592	1	1	1	1	0.7387	1
3	BIEC2-775513	0.002071	0.003704	1	1	1	1	0.7387	1
3	BIEC2-775515	0.002071	0.003704	1	1	1	1	0.7387	1
3	BIEC2-775664	0.002071	0.003704	1	1	1	1	0.7387	1
3	BIEC2-815360	0.002071	0.003704	1	1	1	1	0.7387	1
2	BIEC2-477466	0.002077	0.003713	1	1	1	1	0.7387	1
8	BIEC2-1032644	0.002104	0.003756	1	1	1	1	0.7387	1
8	BIEC2-1032848	0.002104	0.003756	1	1	1	1	0.7387	1
18	BIEC2-416680	0.002115	0.003775	1	1	1	1	0.7387	1
18	BIEC2-416681	0.002115	0.003775	1	1	1	1	0.7387	1
18	BIEC2-416683	0.002115	0.003775	1	1	1	1	0.7387	1
18	BIEC2-416689	0.002115	0.003775	1	1	1	1	0.7387	1
18	BIEC2-416704	0.002115	0.003775	1	1	1	1	0.7387	1
2	BIEC2-490222	0.002125	0.003791	1	1	1	1	0.7387	1
2	BIEC2-536552	0.002169	0.003861	1	1	1	1	0.7387	1
2	BIEC2-489923	0.002182	0.003882	1	1	1	1	0.7387	1
21	BIEC2-565567	0.002218	0.003939	1	1	1	1	0.7387	1
5	TBIEC2-962049	0.002273	0.004027	1	1	1	1	0.7387	1
30	BIEC2-872137	0.002276	0.004032	1	1	1	1	0.7387	1
2	BIEC2-536690	0.002307	0.004082	1	1	1	1	0.7387	1
1	BIEC2-7401	0.002321	0.004103	1	1	1	1	0.7387	1
14	TBIEC2-268011	0.002325	0.004109	1	1	1	1	0.7387	1
14	BIEC2-256196	0.002325	0.004109	1	1	1	1	0.7387	1
2	BIEC2-464726	0.002328	0.004115	1	1	1	1	0.7387	1
5	UKUL1292	0.002337	0.004129	1	1	1	1	0.7387	1
7	BIEC2-1005870	0.002351	0.004152	1	1	1	1	0.7387	1
5	UKUL1295	0.002439	0.004291	1	1	1	1	0.7387	1
7	BIEC2-1005874	0.002499	0.004385	1	1	1	1	0.7387	1
21	BIEC2-551098	0.002535	0.004443	1	1	1	1	0.7387	1
9	BIEC2-1106774	0.002545	0.004458	1	1	1	1	0.7387	1
25	TBIEC2-708925	0.002567	0.004492	1	1	1	1	0.7387	1
17	BIEC2-383358	0.00258	0.004513	1	1	1	1	0.7387	1
14	BIEC2-258246	0.002602	0.004547	1	1	1	1	0.7387	1
6	BIEC2-956210	0.002619	0.004574	1	1	1	1	0.7387	1
14	BIEC2-272886	0.002623	0.00458	1	1	1	1	0.7387	1
10	BIEC2-110815	0.002643	0.004611	1	1	1	1	0.7387	1
20	BIEC2-517182	0.002651	0.004625	1	1	1	1	0.7387	1
8	BIEC2-1038747	0.002663	0.004642	1	1	1	1	0.7387	1
14	BIEC2-266130	0.002696	0.004695	1	1	1	1	0.7387	1
8	BIEC2-1040538	0.002729	0.004747	1	1	1	1	0.7387	1
8	BIEC2-1040564	0.002729	0.004747	1	1	1	1	0.7387	1
8	BIEC2-1039723	0.002757	0.004791	1	1	1	1	0.7387	1
8	BIEC2-1094621	0.002827	0.004899	1	1	1	1	0.7387	1
8	BIEC2-1037871	0.002827	0.004899	1	1	1	1	0.7387	1
14	TBIEC2-266005	0.002838	0.004916	1	1	1	1	0.7387	1
14	TBIEC2-266006	0.002838	0.004916	1	1	1	1	0.7387	1
14	BIEC2-261406	0.002877	0.004977	1	1	1	1	0.7387	1
21	BIEC2-593780	0.002881	0.004983	1	1	1	1	0.7387	1
2	BIEC2-490021	0.002892	0.005001	1	1	1	1	0.7387	1
8	CUHSNP00144895	0.002923	0.005048	1	1	1	1	0.7387	1
8	BIEC2-1098396	0.002923	0.005048	1	1	1	1	0.7387	1
8	BIEC2-1041508	0.002923	0.005048	1	1	1	1	0.7387	1
32	BIEC2-1170668	0.002925	0.005051	1	1	1	1	0.7387	1
8	BIEC2-1043607	0.002927	0.005054	1	1	1	1	0.7387	1
18	BIEC2-414097	0.002929	0.005058	1	1	1	1	0.7387	1
19	BIEC2-471463	0.002939	0.005073	1	1	1	1	0.7387	1
2	BIEC2-478651	0.00294	0.005074	1	1	1	1	0.7387	1
2	BIEC2-478653	0.00294	0.005074	1	1	1	1	0.7387	1
8	BIEC2-1120717	0.002943	0.00508	1	1	1	1	0.7387	1
4	BIEC2-872568	0.002949	0.00509	1	1	1	1	0.7387	1
4	BIEC2-872569	0.002949	0.00509	1	1	1	1	0.7387	1
4	BIEC2-872574	0.002949	0.00509	1	1	1	1	0.7387	1
14	BIEC2-266274	0.002965	0.005113	1	1	1	1	0.7387	1
14	BIEC2-255789	0.003024	0.005205	1	1	1	1	0.7387	1
18	BIEC2-403636	0.003039	0.005229	1	1	1	1	0.7387	1
8	UKUL1832	0.00308	0.005291	1	1	1	1	0.7387	1
8	BIEC2-1122436	0.003089	0.005305	1	1	1	1	0.7387	1
14	BIEC2-257176	0.003153	0.005404	1	1	1	1	0.7387	1
8	BIEC2-1038704	0.003156	0.005409	1	1	1	1	0.7387	1
8	BIEC2-1038706	0.003156	0.005409	1	1	1	1	0.7387	1
8	BIEC2-1038707	0.003156	0.005409	1	1	1	1	0.7387	1
31	BIEC2-837727	0.003206	0.005485	1	1	1	1	0.7387	1
8	BIEC2-1097102	0.003223	0.005511	1	1	1	1	0.7387	1
8	BIEC2-1040198	0.003223	0.005511	1	1	1	1	0.7387	1
8	BIEC2-1040299	0.003223	0.005511	1	1	1	1	0.7387	1
18	BIEC2-416364	0.003233	0.005527	1	1	1	1	0.7387	1
10	BIEC2-110902	0.003258	0.005566	1	1	1	1	0.7387	1
9	BIEC2-1094949	0.003259	0.005568	1	1	1	1	0.7387	1
12	BIEC2-188996	0.003276	0.005593	1	1	1	1	0.7387	1
12	BIEC2-189006	0.003276	0.005593	1	1	1	1	0.7387	1
4	BIEC2-872880	0.003296	0.005625	1	1	1	1	0.7387	1
16	BIEC2-330070	0.00333	0.005676	1	1	1	1	0.7387	1
20	BIEC2-517166	0.003342	0.005695	1	1	1	1	0.7387	1
18	BIEC2-416362	0.003355	0.005714	1	1	1	1	0.7387	1
3	BIEC2-772857	0.003356	0.005716	1	1	1	1	0.7387	1
3	BIEC2-772864	0.003356	0.005716	1	1	1	1	0.7387	1
30	BIEC2-872209	0.003356	0.005716	1	1	1	1	0.7387	1
4	BIEC2-871915	0.003358	0.005719	1	1	1	1	0.7387	1
25	UKUL3919	0.003371	0.005738	1	1	1	1	0.7387	1
2	BIEC2-488451	0.00341	0.005799	1	1	1	1	0.7387	1
31	BIEC2-885204	0.003421	0.005815	1	1	1	1	0.7387	1
4	BIEC2-873547	0.00345	0.00586	1	1	1	1	0.7387	1
8	BIEC2-1046183	0.003452	0.005863	1	1	1	1	0.7387	1
8	BIEC2-1040214	0.003458	0.005872	1	1	1	1	0.7387	1
5	CUHSNP00150991	0.003465	0.005882	1	1	1	1	0.7387	1
7	BIEC2-1059326	0.003465	0.005883	1	1	1	1	0.7387	1
5	BIEC2-914836	0.003467	0.005885	1	1	1	1	0.7387	1
5	BIEC2-914872	0.003467	0.005885	1	1	1	1	0.7387	1
12	BIEC2-174732	0.00347	0.005889	1	1	1	1	0.7387	1
14	BIEC2-256335	0.003473	0.005894	1	1	1	1	0.7387	1
8	BIEC2-1037698	0.003493	0.005926	1	1	1	1	0.7387	1
8	BIEC2-1037709	0.003493	0.005926	1	1	1	1	0.7387	1
8	BIEC2-1037720	0.003493	0.005926	1	1	1	1	0.7387	1
2	BIEC2-477801	0.003499	0.005934	1	1	1	1	0.7387	1
8	BIEC2-1103484	0.00353	0.005982	1	1	1	1	0.7387	1
7	BIEC2-975373	0.003536	0.00599	1	1	1	1	0.7387	1
15	BIEC2-337702	0.003543	0.006002	1	1	1	1	0.7387	1
20	BIEC2-518703	0.003546	0.006006	1	1	1	1	0.7387	1
1	BIEC2-91140	0.003548	0.006008	1	1	1	1	0.7387	1
1	BIEC2-91141	0.003548	0.006008	1	1	1	1	0.7387	1
32	BIEC2-1121993	0.003607	0.006099	1	1	1	1	0.7387	1
32	BIEC2-1121994	0.003607	0.006099	1	1	1	1	0.7387	1
7	BIEC2-1034969	0.003632	0.006137	1	1	1	1	0.7387	1
21	BIEC2-564922	0.00364	0.006149	1	1	1	1	0.7387	1
9	TBIEC2-1138585	0.00364	0.006149	1	1	1	1	0.7387	1
4	BIEC2-872900	0.003674	0.006201	1	1	1	1	0.7387	1
1	BIEC2-90033	0.003705	0.006247	1	1	1	1	0.7387	1
1	BIEC2-90165	0.003705	0.006247	1	1	1	1	0.7387	1
6	BIEC2-1005052	0.003718	0.006267	1	1	1	1	0.7387	1
21	BIEC2-585295	0.003732	0.006289	1	1	1	1	0.7387	1
4	BIEC2-872824	0.003756	0.006324	1	1	1	1	0.7387	1
17	BIEC2-375461	0.003761	0.006333	1	1	1	1	0.7387	1
17	BIEC2-375464	0.003761	0.006333	1	1	1	1	0.7387	1
17	BIEC2-375465	0.003761	0.006333	1	1	1	1	0.7387	1
17	BIEC2-375481	0.003761	0.006333	1	1	1	1	0.7387	1
2	BIEC2-490292	0.003764	0.006337	1	1	1	1	0.7387	1
4	BIEC2-873377	0.003782	0.006364	1	1	1	1	0.7387	1
23	BIEC2-622922	0.003795	0.006383	1	1	1	1	0.7387	1
13	BIEC2-229728	0.003802	0.006394	1	1	1	1	0.7387	1
13	BIEC2-229761	0.003802	0.006394	1	1	1	1	0.7387	1
8	BIEC2-1042762	0.003849	0.006465	1	1	1	1	0.7387	1
8	BIEC2-1042766	0.003849	0.006465	1	1	1	1	0.7387	1
31	BIEC2-838011	0.003859	0.006481	1	1	1	1	0.7387	1
18	BIEC2-416770	0.003861	0.006484	1	1	1	1	0.7387	1
32	BIEC2-1147186	0.003868	0.006493	1	1	1	1	0.7387	1
5	BIEC2-914636	0.003923	0.006577	1	1	1	1	0.7387	1
4	BIEC2-872849	0.003927	0.006584	1	1	1	1	0.7387	1
4	BIEC2-872856	0.003927	0.006584	1	1	1	1	0.7387	1
4	BIEC2-918189	0.003947	0.006612	1	1	1	1	0.7387	1
4	BIEC2-872903	0.003947	0.006612	1	1	1	1	0.7387	1
4	BIEC2-918201	0.003947	0.006612	1	1	1	1	0.7387	1
1	BIEC2-95601	0.003961	0.006634	1	1	1	1	0.7387	1
19	BIEC2-427860	0.004113	0.006863	1	1	1	1	0.7387	1
4	BIEC2-872016	0.004186	0.006971	1	1	1	1	0.7387	1
18	BIEC2-417034	0.004273	0.007103	1	1	1	1	0.7387	1
19	BIEC2-448210	0.004326	0.007181	1	1	1	1	0.7387	1
21	BIEC2-568627	0.004332	0.00719	1	1	1	1	0.7387	1
21	BIEC2-597592	0.004332	0.00719	1	1	1	1	0.7387	1
28	BIEC2-730529	0.004333	0.007192	1	1	1	1	0.7387	1
7	BIEC2-1006841	0.004346	0.00721	1	1	1	1	0.7387	1
29	BIEC2-788376	0.004347	0.007213	1	1	1	1	0.7387	1
31	BIEC2-837851	0.004355	0.007224	1	1	1	1	0.7387	1
7	BIEC2-1035806	0.004363	0.007237	1	1	1	1	0.7387	1
10	BIEC2-136659	0.004411	0.007308	1	1	1	1	0.7387	1
3	BIEC2-775480	0.004415	0.007314	1	1	1	1	0.7387	1
7	BIEC2-1003943	0.004457	0.007377	1	1	1	1	0.7387	1
7	BIEC2-1058839	0.004457	0.007377	1	1	1	1	0.7387	1
8	BIEC2-1101236	0.004479	0.007409	1	1	1	1	0.7387	1
8	BIEC2-1046251	0.00448	0.007411	1	1	1	1	0.7387	1
3	BIEC2-793763	0.004494	0.007431	1	1	1	1	0.7387	1
3	BIEC2-793766	0.004494	0.007431	1	1	1	1	0.7387	1
3	UKUL821	0.004494	0.007431	1	1	1	1	0.7387	1
14	BIEC2-255787	0.004504	0.007446	1	1	1	1	0.7387	1
14	BIEC2-255816	0.004504	0.007446	1	1	1	1	0.7387	1
8	BIEC2-1032579	0.004505	0.007447	1	1	1	1	0.7387	1
8	BIEC2-1032581	0.004505	0.007447	1	1	1	1	0.7387	1
1	BIEC2-3142	0.004518	0.007467	1	1	1	1	0.7387	1
24	BIEC2-643242	0.004546	0.007509	1	1	1	1	0.7387	1
9	BIEC2-1166405	0.004559	0.007528	1	1	1	1	0.7387	1
21	BIEC2-565640	0.00456	0.007529	1	1	1	1	0.7387	1
13	BIEC2-229962	0.004622	0.007621	1	1	1	1	0.7387	1
13	BIEC2-229969	0.004622	0.007621	1	1	1	1	0.7387	1
31	BIEC2-832512	0.004639	0.007647	1	1	1	1	0.7387	1
21	BIEC2-582279	0.004662	0.007681	1	1	1	1	0.7387	1
14	BIEC2-257221	0.004667	0.007688	1	1	1	1	0.7387	1
14	BIEC2-257225	0.004667	0.007688	1	1	1	1	0.7387	1
14	BIEC2-257310	0.004667	0.007688	1	1	1	1	0.7387	1
5	BIEC2-906215	0.004699	0.007735	1	1	1	1	0.7387	1
31	BIEC2-837718	0.004711	0.007753	1	1	1	1	0.7387	1
31	BIEC2-831838	0.004742	0.0078	1	1	1	1	0.7387	1
6	BIEC2-945513	0.004759	0.007825	1	1	1	1	0.7387	1
6	BIEC2-945515	0.004759	0.007825	1	1	1	1	0.7387	1
4	BIEC2-872917	0.00476	0.007826	1	1	1	1	0.7387	1
15	BIEC2-321706	0.004779	0.007853	1	1	1	1	0.7387	1
14	BIEC2-258001	0.004789	0.007869	1	1	1	1	0.7387	1
21	BIEC2-587147	0.0048	0.007885	1	1	1	1	0.7387	1
2	BIEC2-533681	0.004864	0.007979	1	1	1	1	0.7387	1
29	BIEC2-750699	0.004872	0.007991	1	1	1	1	0.7387	1
29	BIEC2-750701	0.004872	0.007991	1	1	1	1	0.7387	1
31	BIEC2-838326	0.004887	0.008013	1	1	1	1	0.7387	1
14	BIEC2-260670	0.004913	0.008052	1	1	1	1	0.7387	1
14	TBIEC2-269844	0.004931	0.008078	1	1	1	1	0.7387	1
14	TBIEC2-269912	0.004931	0.008078	1	1	1	1	0.7387	1
14	TBIEC2-269922	0.004931	0.008078	1	1	1	1	0.7387	1
15	BIEC2-306081	0.004974	0.008141	1	1	1	1	0.7387	1
15	BIEC2-306092	0.004974	0.008141	1	1	1	1	0.7387	1
4	BIEC2-918182	0.005013	0.008199	1	1	1	1	0.7387	1
9	BIEC2-1106822	0.005024	0.008215	1	1	1	1	0.7387	1
2	BIEC2-476894	0.005057	0.008264	1	1	1	1	0.7387	1
23	BIEC2-622912	0.005083	0.008301	1	1	1	1	0.7387	1
1	BIEC2-90176	0.005102	0.00833	1	1	1	1	0.7387	1
1	BIEC2-90180	0.005102	0.00833	1	1	1	1	0.7387	1
14	BIEC2-255565	0.005134	0.008376	1	1	1	1	0.7387	1
10	BIEC2-103290	0.005204	0.008479	1	1	1	1	0.7387	1
1	BIEC2-3044	0.005219	0.008502	1	1	1	1	0.7387	1
1	BIEC2-3074	0.005219	0.008502	1	1	1	1	0.7387	1
1	BIEC2-3145	0.005219	0.008502	1	1	1	1	0.7387	1
21	BIEC2-549808	0.005224	0.008508	1	1	1	1	0.7387	1
8	BIEC2-1042737	0.005232	0.00852	1	1	1	1	0.7387	1
31	BIEC2-881552	0.005273	0.00858	1	1	1	1	0.7387	1
17	BIEC2-383307	0.005274	0.008582	1	1	1	1	0.7387	1
21	BIEC2-555396	0.005278	0.008587	1	1	1	1	0.7387	1
9	BIEC2-1077844	0.005286	0.008598	1	1	1	1	0.7387	1
31	BIEC2-831787	0.005296	0.008613	1	1	1	1	0.7387	1
11	BIEC2-150361	0.00534	0.008678	1	1	1	1	0.7387	1
11	BIEC2-150362	0.00534	0.008678	1	1	1	1	0.7387	1
11	BIEC2-150364	0.00534	0.008678	1	1	1	1	0.7387	1
11	BIEC2-150367	0.00534	0.008678	1	1	1	1	0.7387	1
11	BIEC2-150383	0.00534	0.008678	1	1	1	1	0.7387	1
11	BIEC2-150387	0.00534	0.008678	1	1	1	1	0.7387	1
11	BIEC2-150388	0.00534	0.008678	1	1	1	1	0.7387	1
11	BIEC2-150397	0.00534	0.008678	1	1	1	1	0.7387	1
21	BIEC2-550943	0.00537	0.008722	1	1	1	1	0.7387	1
21	BIEC2-550962	0.00537	0.008722	1	1	1	1	0.7387	1
17	BIEC2-366872	0.005371	0.008732	1	1	1	1	0.7387	1
32	BIEC2-1116452	0.005378	0.008724	1	1	1	1	0.7387	1
11	BIEC2-133507	0.005384	0.008743	1	1	1	1	0.7387	1
11	BIEC2-133524	0.005384	0.008743	1	1	1	1	0.7387	1
8	BIEC2-1046261	0.005396	0.008759	1	1	1	1	0.7387	1
8	BIEC2-1103488	0.005396	0.008759	1	1	1	1	0.7387	1
8	BIEC2-1103503	0.005396	0.008759	1	1	1	1	0.7387	1
8	BIEC2-1103508	0.005396	0.008759	1	1	1	1	0.7387	1
2	BIEC2-495256	0.005412	0.008783	1	1	1	1	0.7387	1
18	BIEC2-432908	0.005491	0.008898	1	1	1	1	0.7387	1
18	BIEC2-432909	0.005491	0.008898	1	1	1	1	0.7387	1
18	BIEC2-432931	0.005491	0.008898	1	1	1	1	0.7387	1
19	BIEC2-440762	0.005511	0.008928	1	1	1	1	0.7387	1
2	BIEC2-490857	0.00554	0.008969	1	1	1	1	0.7387	1
21	BIEC2-555341	0.005582	0.009031	1	1	1	1	0.7387	1
8	BIEC2-1043683	0.005589	0.009041	1	1	1	1	0.7387	1
4	BIEC2-871872	0.0056	0.009057	1	1	1	1	0.7387	1
7	BIEC2-975002	0.005606	0.009066	1	1	1	1	0.7387	1
7	BIEC2-1028684	0.005606	0.009066	1	1	1	1	0.7387	1
5	BIEC2-899382	0.005611	0.009072	1	1	1	1	0.7387	1
27	BIEC2-702139	0.005611	0.009073	1	1	1	1	0.7387	1
2	BIEC2-500554	0.005612	0.009075	1	1	1	1	0.7387	1
22	BIEC2-591266	0.005632	0.009103	1	1	1	1	0.7387	1
22	BIEC2-591269	0.005632	0.009103	1	1	1	1	0.7387	1
22	BIEC2-621064	0.005632	0.009103	1	1	1	1	0.7387	1
22	BIEC2-591314	0.005632	0.009103	1	1	1	1	0.7387	1
22	BIEC2-591315	0.005632	0.009103	1	1	1	1	0.7387	1
22	BIEC2-591322	0.005632	0.009103	1	1	1	1	0.7387	1
22	BIEC2-621123	0.005632	0.009103	1	1	1	1	0.7387	1
12	BIEC2-189239	0.005639	0.009114	1	1	1	1	0.7387	1
12	BIEC2-189245	0.005639	0.009114	1	1	1	1	0.7387	1
2	BIEC2-497627	0.005667	0.009154	1	1	1	1	0.7387	1
1	BIEC2-3738	0.005674	0.009164	1	1	1	1	0.7387	1
8	BIEC2-1043651	0.005692	0.009191	1	1	1	1	0.7387	1
8	BIEC2-1043870	0.005692	0.009191	1	1	1	1	0.7387	1
23	BIEC2-623038	0.005749	0.009274	1	1	1	1	0.7387	1
11	BIEC2-151827	0.005788	0.00933	1	1	1	1	0.7387	1
12	BIEC2-201835	0.005789	0.009332	1	1	1	1	0.7387	1
13	BIEC2-237206	0.005814	0.009368	1	1	1	1	0.7387	1
23	BIEC2-624113	0.005842	0.009408	1	1	1	1	0.7387	1
14	TBIEC2-269994	0.005855	0.009427	1	1	1	1	0.7387	1
21	TBIEC2-577700	0.005861	0.009435	1	1	1	1	0.7387	1
12	BIEC2-195062	0.005862	0.009437	1	1	1	1	0.7387	1
1	BIEC2-43213	0.005886	0.009472	1	1	1	1	0.7387	1
17	BIEC2-375466	0.00592	0.009522	1	1	1	1	0.7387	1
1	BIEC2-2751	0.005928	0.009533	1	1	1	1	0.7387	1
18	BIEC2-438541	0.005929	0.009534	1	1	1	1	0.7387	1
31	BIEC2-837967	0.005948	0.009562	1	1	1	1	0.7387	1
31	BIEC2-837980	0.005948	0.009562	1	1	1	1	0.7387	1
8	BIEC2-1041112	0.00595	0.009565	1	1	1	1	0.7387	1
8	BIEC2-1041175	0.00595	0.009565	1	1	1	1	0.7387	1
15	BIEC2-294153	0.005954	0.00957	1	1	1	1	0.7387	1
15	BIEC2-294155	0.005954	0.00957	1	1	1	1	0.7387	1
9	BIEC2-1079337	0.005958	0.009576	1	1	1	1	0.7387	1
2	BIEC2-478547	0.005968	0.00959	1	1	1	1	0.7387	1
9	BIEC2-1080397	0.006011	0.009653	1	1	1	1	0.7423	1
21	BIEC2-567294	0.006079	0.00975	1	1	1	1	0.7477	1
5	BIEC2-906092	0.006102	0.009784	1	1	1	1	0.7477	1
5	BIEC2-906097	0.006102	0.009784	1	1	1	1	0.7477	1
14	TBIEC2-270003	0.00612	0.00981	1	1	1	1	0.7477	1
14	BIEC2-254931	0.006131	0.009826	1	1	1	1	0.7477	1
22	BIEC2-591316	0.006148	0.00985	1	1	1	1	0.7479	1
15	BIEC2-338949	0.006175	0.009888	1	1	1	1	0.7493	1
27	BIEC2-752280	0.00625	0.009997	1	1	1	1	0.7549	1
5	BIEC2-953367	0.006252	0.01	1	1	1	1	0.7549	1
19	BIEC2-461564	0.006277	0.01004	1	1	1	1	0.7549	1
15	BIEC2-294027	0.006313	0.01009	1	1	1	1	0.7549	1
15	BIEC2-294029	0.006313	0.01009	1	1	1	1	0.7549	1
15	BIEC2-294133	0.006313	0.01009	1	1	1	1	0.7549	1
3	BIEC2-770817	0.006366	0.01016	1	1	1	1	0.7554	1
3	BIEC2-770818	0.006366	0.01016	1	1	1	1	0.7554	1
4	UKUL1003	0.006385	0.01019	1	1	1	1	0.7554	1
1	BIEC2-89506	0.006395	0.01021	1	1	1	1	0.7554	1
20	TBIEC2-559790	0.006444	0.01028	1	1	1	1	0.7554	1
11	BIEC2-141355	0.006452	0.01029	1	1	1	1	0.7554	1
2	BIEC2-487316	0.006462	0.0103	1	1	1	1	0.7554	1
8	BIEC2-1122324	0.006468	0.01031	1	1	1	1	0.7554	1
7	BIEC2-1005524	0.006471	0.01031	1	1	1	1	0.7554	1
7	BIEC2-1005526	0.006471	0.01031	1	1	1	1	0.7554	1
4	BIEC2-869753	0.006532	0.0104	1	1	1	1	0.7608	1
12	BIEC2-195290	0.00655	0.01043	1	1	1	1	0.7611	1
15	BIEC2-294138	0.006618	0.01052	1	1	1	1	0.765	1
14	BIEC2-258289	0.006688	0.01062	1	1	1	1	0.765	1
8	BIEC2-1026802	0.00669	0.01063	1	1	1	1	0.765	1
8	BIEC2-1091878	0.006698	0.01064	1	1	1	1	0.765	1
10	BIEC2-128575	0.006702	0.01064	1	1	1	1	0.765	1
10	BIEC2-128576	0.006702	0.01064	1	1	1	1	0.765	1
8	BIEC2-1036843	0.006714	0.01066	1	1	1	1	0.765	1
1	BIEC2-91639	0.006723	0.01067	1	1	1	1	0.765	1
1	BIEC2-91649	0.006723	0.01067	1	1	1	1	0.765	1
8	BIEC2-1064011	0.006857	0.01087	1	1	1	1	0.7688	1
1	BIEC2-19555	0.006885	0.01091	1	1	1	1	0.7688	1
32	TBIEC2-1194680	0.006942	0.01099	1	1	1	1	0.7688	1
13	BIEC2-229770	0.006953	0.011	1	1	1	1	0.7688	1
1	BIEC2-11123	0.006956	0.01101	1	1	1	1	0.7688	1
1	BIEC2-11147	0.006956	0.01101	1	1	1	1	0.7688	1
1	BIEC2-11154	0.006956	0.01101	1	1	1	1	0.7688	1
1	BIEC2-11211	0.006956	0.01101	1	1	1	1	0.7688	1
2	TBIEC2-479677	0.006978	0.01104	1	1	1	1	0.7688	1
19	TBIEC2-469123	0.006984	0.01105	1	1	1	1	0.7688	1
7	BIEC2-1028211	0.006998	0.01107	1	1	1	1	0.7688	1
7	BIEC2-1014635	0.007003	0.01107	1	1	1	1	0.7688	1
7	BIEC2-981372	0.007005	0.01108	1	1	1	1	0.7688	1
4	BIEC2-878603	0.007022	0.0111	1	1	1	1	0.7688	1
1	BIEC2-31225	0.007031	0.01111	1	1	1	1	0.7688	1
8	BIEC2-1043785	0.007056	0.01115	1	1	1	1	0.7688	1
31	TBIEC2-881288	0.007062	0.01116	1	1	1	1	0.7688	1
9	BIEC2-1131698	0.007068	0.01117	1	1	1	1	0.7688	1
17	BIEC2-383351	0.007115	0.01123	1	1	1	1	0.7688	1
31	BIEC2-838060	0.007138	0.01127	1	1	1	1	0.7688	1
10	BIEC2-136735	0.007162	0.0113	1	1	1	1	0.7688	1
8	UKUL1869	0.007162	0.0113	1	1	1	1	0.7688	1
9	BIEC2-1106915	0.007199	0.01135	1	1	1	1	0.7688	1
9	BIEC2-1106922	0.007199	0.01135	1	1	1	1	0.7688	1
21	BIEC2-565851	0.007203	0.01136	1	1	1	1	0.7688	1
2	BIEC2-512972	0.007212	0.01137	1	1	1	1	0.7688	1
2	BIEC2-488004	0.007212	0.01137	1	1	1	1	0.7688	1
2	BIEC2-491026	0.007255	0.01143	1	1	1	1	0.7688	1
15	TBIEC2-320405	0.007264	0.01144	1	1	1	1	0.7688	1
15	TBIEC2-320408	0.007264	0.01144	1	1	1	1	0.7688	1
2	BIEC2-476951	0.007272	0.01146	1	1	1	1	0.7688	1
2	BIEC2-476989	0.007272	0.01146	1	1	1	1	0.7688	1
2	BIEC2-501612	0.007272	0.01146	1	1	1	1	0.7688	1
4	BIEC2-872455	0.007317	0.01152	1	1	1	1	0.7706	1
21	BIEC2-566261	0.007329	0.01154	1	1	1	1	0.7706	1
9	BIEC2-1106918	0.007347	0.01156	1	1	1	1	0.7706	1
15	BIEC2-308288	0.007351	0.01157	1	1	1	1	0.7706	1
8	BIEC2-1121532	0.007369	0.01159	1	1	1	1	0.7708	1
23	BIEC2-606735	0.007449	0.01171	1	1	1	1	0.7755	1
21	BIEC2-556463	0.007475	0.01174	1	1	1	1	0.7755	1
4	BIEC2-928888	0.00748	0.01175	1	1	1	1	0.7755	1
4	BIEC2-883176	0.00748	0.01175	1	1	1	1	0.7755	1
2	BIEC2-513460	0.007493	0.01177	1	1	1	1	0.7755	1
18	BIEC2-417030	0.007518	0.0118	1	1	1	1	0.7765	1
1	UKUL156	0.007552	0.01185	1	1	1	1	0.7784	1
18	BIEC2-394346	0.007584	0.0119	1	1	1	1	0.7801	1
2	BIEC2-515064	0.007656	0.012	1	1	1	1	0.7858	1
1	BIEC2-3754	0.007688	0.01204	1	1	1	1	0.7872	1
21	BIEC2-595312	0.007735	0.01211	1	1	1	1	0.7872	1
8	BIEC2-1041495	0.007754	0.01214	1	1	1	1	0.7872	1
1	BIEC2-4305	0.007762	0.01215	1	1	1	1	0.7872	1
8	BIEC2-1035218	0.007803	0.01221	1	1	1	1	0.7872	1
12	BIEC2-198384	0.007818	0.01223	1	1	1	1	0.7872	1
23	BIEC2-605131	0.007849	0.01227	1	1	1	1	0.7872	1
8	BIEC2-1064012	0.007863	0.01229	1	1	1	1	0.7872	1
4	BIEC2-928233	0.007875	0.01231	1	1	1	1	0.7872	1
8	BIEC2-1037046	0.007909	0.01235	1	1	1	1	0.7872	1
15	BIEC2-319841	0.007959	0.01242	1	1	1	1	0.7872	1
21	BIEC2-568026	0.007988	0.01247	1	1	1	1	0.7872	1
32	BIEC2-1149365	0.007999	0.01248	1	1	1	1	0.7872	1
9	BIEC2-1106736	0.008004	0.01249	1	1	1	1	0.7872	1
11	BIEC2-150013	0.008005	0.01249	1	1	1	1	0.7872	1
4	BIEC2-873425	0.008032	0.01253	1	1	1	1	0.7872	1
7	BIEC2-1060759	0.008062	0.01257	1	1	1	1	0.7872	1
7	BIEC2-974620	0.00807	0.01258	1	1	1	1	0.7872	1
29	BIEC2-797262	0.008071	0.01258	1	1	1	1	0.7872	1
9	BIEC2-1106818	0.008074	0.01258	1	1	1	1	0.7872	1
11	BIEC2-150066	0.008076	0.01259	1	1	1	1	0.7872	1
11	BIEC2-150072	0.008076	0.01259	1	1	1	1	0.7872	1
11	BIEC2-157814	0.008076	0.01259	1	1	1	1	0.7872	1
21	BIEC2-595911	0.008097	0.01262	1	1	1	1	0.7872	1
2	UKUL571	0.008101	0.01262	1	1	1	1	0.7872	1
2	BIEC2-477425	0.008101	0.01262	1	1	1	1	0.7872	1
2	BIEC2-477430	0.008101	0.01262	1	1	1	1	0.7872	1
2	BIEC2-510388	0.008156	0.0127	1	1	1	1	0.7877	1
1	BIEC2-43337	0.008157	0.0127	1	1	1	1	0.7877	1
8	CUHSNP00021768	0.008161	0.01271	1	1	1	1	0.7877	1
29	BIEC2-761473	0.008169	0.01272	1	1	1	1	0.7877	1
17	BIEC2-375496	0.008252	0.01283	1	1	1	1	0.7939	1
1	BIEC2-3611	0.008286	0.01288	1	1	1	1	0.7939	1
32	BIEC2-1149157	0.008299	0.0129	1	1	1	1	0.7939	1
5	BIEC2-899423	0.008329	0.01294	1	1	1	1	0.7939	1
1	BIEC2-30472	0.008351	0.01297	1	1	1	1	0.7939	1
25	BIEC2-673367	0.008356	0.01298	1	1	1	1	0.7939	1
31	BIEC2-832575	0.008363	0.01299	1	1	1	1	0.7939	1
31	BIEC2-875928	0.008363	0.01299	1	1	1	1	0.7939	1
1	CUHSNP00021223	0.008394	0.01303	1	1	1	1	0.7945	1
7	BIEC2-1004414	0.008422	0.01307	1	1	1	1	0.7945	1
11	BIEC2-150244	0.008425	0.01308	1	1	1	1	0.7945	1
6	BIEC2-945502	0.00845	0.01311	1	1	1	1	0.7945	1
6	BIEC2-945506	0.00845	0.01311	1	1	1	1	0.7945	1
13	BIEC2-227845	0.008514	0.0132	1	1	1	1	0.7959	1
10	BIEC2-130013	0.00852	0.01321	1	1	1	1	0.7959	1
19	BIEC2-438792	0.008524	0.01321	1	1	1	1	0.7959	1
22	BIEC2-621069	0.008555	0.01326	1	1	1	1	0.7959	1
32	TBIEC2-1181578	0.00858	0.01329	1	1	1	1	0.7959	1
18	BIEC2-416633	0.008637	0.01337	1	1	1	1	0.7959	1
29	BIEC2-750831	0.008644	0.01338	1	1	1	1	0.7959	1
14	BIEC2-258217	0.008646	0.01338	1	1	1	1	0.7959	1
30	BIEC2-829505	0.00869	0.01345	1	1	1	1	0.7959	1
5	BIEC2-888895	0.0087	0.01346	1	1	1	1	0.7959	1
8	TBIEC2-1106712	0.00875	0.01353	1	1	1	1	0.7959	1
13	BIEC2-240945	0.008756	0.01354	1	1	1	1	0.7959	1
13	BIEC2-231224	0.008756	0.01354	1	1	1	1	0.7959	1
1	BIEC2-48115	0.008774	0.01356	1	1	1	1	0.7959	1
9	BIEC2-1079281	0.008778	0.01357	1	1	1	1	0.7959	1
11	BIEC2-141302	0.008787	0.01358	1	1	1	1	0.7959	1
2	BIEC2-490564	0.008803	0.0136	1	1	1	1	0.7959	1
8	BIEC2-1037672	0.008834	0.01365	1	1	1	1	0.7959	1
9	BIEC2-1078802	0.008853	0.01367	1	1	1	1	0.7959	1
2	BIEC2-507405	0.008906	0.01375	1	1	1	1	0.7959	1
15	BIEC2-293977	0.008917	0.01376	1	1	1	1	0.7959	1
29	BIEC2-751139	0.00892	0.01377	1	1	1	1	0.7959	1
2	BIEC2-515839	0.008931	0.01378	1	1	1	1	0.7959	1
25	BIEC2-687577	0.008954	0.01381	1	1	1	1	0.7959	1
1	BIEC2-4544	0.008973	0.01384	1	1	1	1	0.7959	1
4	BIEC2-874342	0.008993	0.01387	1	1	1	1	0.7959	1
8	BIEC2-1043344	0.008999	0.01388	1	1	1	1	0.7959	1
1	BIEC2-89023	0.009	0.01388	1	1	1	1	0.7959	1
22	BIEC2-621078	0.009066	0.01397	1	1	1	1	0.7959	1
22	BIEC2-591288	0.009066	0.01397	1	1	1	1	0.7959	1
21	BIEC2-566236	0.0091	0.01401	1	1	1	1	0.7959	1
12	BIEC2-193327	0.009118	0.01404	1	1	1	1	0.7959	1
32	TBIEC2-1181579	0.009162	0.0141	1	1	1	1	0.7959	1
10	BIEC2-110769	0.009287	0.01427	1	1	1	1	0.7959	1
30	BIEC2-814949	0.00929	0.01428	1	1	1	1	0.7959	1
28	BIEC2-734998	0.009298	0.01429	1	1	1	1	0.7959	1
11	BIEC2-150357	0.00934	0.01435	1	1	1	1	0.7959	1
11	BIEC2-150400	0.00934	0.01435	1	1	1	1	0.7959	1
9	BIEC2-1167015	0.009344	0.01435	1	1	1	1	0.7959	1
29	BIEC2-751215	0.009354	0.01437	1	1	1	1	0.7959	1
16	BIEC2-333253	0.009371	0.01439	1	1	1	1	0.7959	1
16	BIEC2-333274	0.009371	0.01439	1	1	1	1	0.7959	1
16	BIEC2-333468	0.009371	0.01439	1	1	1	1	0.7959	1
16	TBIEC2-349248	0.009371	0.01439	1	1	1	1	0.7959	1
16	BIEC2-333594	0.009371	0.01439	1	1	1	1	0.7959	1
15	BIEC2-287650	0.009416	0.01445	1	1	1	1	0.7959	1
8	TBIEC2-1093115	0.00949	0.01455	1	1	1	1	0.7959	1
12	BIEC2-186649	0.009556	0.01464	1	1	1	1	0.7959	1
12	BIEC2-186682	0.009556	0.01464	1	1	1	1	0.7959	1
12	BIEC2-186685	0.009556	0.01464	1	1	1	1	0.7959	1
12	BIEC2-186788	0.009556	0.01464	1	1	1	1	0.7959	1
12	BIEC2-186932	0.009556	0.01464	1	1	1	1	0.7959	1
17	BIEC2-375473	0.009557	0.01465	1	1	1	1	0.7959	1
14	BIEC2-257270	0.009572	0.01467	1	1	1	1	0.7959	1
14	BIEC2-257290	0.009572	0.01467	1	1	1	1	0.7959	1
14	BIEC2-257297	0.009572	0.01467	1	1	1	1	0.7959	1
14	BIEC2-257324	0.009572	0.01467	1	1	1	1	0.7959	1
18	UKUL3193	0.009575	0.01467	1	1	1	1	0.7959	1
32	BIEC2-1149725	0.009581	0.01468	1	1	1	1	0.7959	1
14	BIEC2-257125	0.009598	0.0147	1	1	1	1	0.7959	1
14	BIEC2-257131	0.009598	0.0147	1	1	1	1	0.7959	1
21	BIEC2-596220	0.009615	0.01473	1	1	1	1	0.7959	1
22	BIEC2-591289	0.009623	0.01474	1	1	1	1	0.7959	1
31	BIEC2-881563	0.009658	0.01479	1	1	1	1	0.7959	1
8	BIEC2-1037063	0.009667	0.0148	1	1	1	1	0.7959	1
11	BIEC2-150150	0.009674	0.01481	1	1	1	1	0.7959	1
11	BIEC2-150154	0.009674	0.01481	1	1	1	1	0.7959	1
15	BIEC2-311318	0.009679	0.01481	1	1	1	1	0.7959	1
1	BIEC2-15600	0.009681	0.01482	1	1	1	1	0.7959	1
7	BIEC2-1004073	0.009682	0.01482	1	1	1	1	0.7959	1
7	BIEC2-1004075	0.009682	0.01482	1	1	1	1	0.7959	1
7	BIEC2-1004076	0.009682	0.01482	1	1	1	1	0.7959	1
25	BIEC2-707756	0.009713	0.01486	1	1	1	1	0.7959	1
8	TBIEC2-1093531	0.00974	0.0149	1	1	1	1	0.7959	1
18	BIEC2-421823	0.009809	0.01499	1	1	1	1	0.7959	1
18	BIEC2-443592	0.009809	0.01499	1	1	1	1	0.7959	1
8	BIEC2-1037735	0.009809	0.01499	1	1	1	1	0.7959	1
1	BIEC2-30482	0.009825	0.01501	1	1	1	1	0.7959	1
7	BIEC2-1014572	0.009826	0.01502	1	1	1	1	0.7959	1
11	BIEC2-161927	0.009842	0.01504	1	1	1	1	0.7959	1
2	BIEC2-478117	0.009887	0.0151	1	1	1	1	0.7959	1
8	BIEC2-1036614	0.00991	0.01513	1	1	1	1	0.7959	1
8	BIEC2-1036644	0.00991	0.01513	1	1	1	1	0.7959	1
8	BIEC2-1093459	0.00991	0.01513	1	1	1	1	0.7959	1
8	CUHSNP00056747	0.00991	0.01513	1	1	1	1	0.7959	1
8	BIEC2-1093528	0.00991	0.01513	1	1	1	1	0.7959	1
1	BIEC2-23409	0.009933	0.01516	1	1	1	1	0.7959	1
4	BIEC2-872026	0.009948	0.01518	1	1	1	1	0.7959	1
4	BIEC2-872028	0.009948	0.01518	1	1	1	1	0.7959	1
1	BIEC2-3393	0.009957	0.0152	1	1	1	1	0.7959	1
21	BIEC2-564926	0.009985	0.01523	1	1	1	1	0.7959	1
14	BIEC2-258316	0.009988	0.01524	1	1	1	1	0.7959	1
11	BIEC2-151762	0.01002	0.01528	1	1	1	1	0.7959	1
21	BIEC2-566813	0.01006	0.01534	1	1	1	1	0.7959	1
21	BIEC2-566822	0.01006	0.01534	1	1	1	1	0.7959	1
2	BIEC2-458211	0.01008	0.01536	1	1	1	1	0.7959	1
6	BIEC2-949729	0.01008	0.01537	1	1	1	1	0.7959	1
8	BIEC2-1038194	0.01016	0.01548	1	1	1	1	0.7959	1
12	BIEC2-189577	0.01021	0.01554	1	1	1	1	0.7959	1
2	TBIEC2-479676	0.01028	0.01563	1	1	1	1	0.7959	1
7	BIEC2-1005796	0.01029	0.01566	1	1	1	1	0.7959	1
11	BIEC2-148868	0.01032	0.01569	1	1	1	1	0.7959	1
18	BIEC2-394554	0.01033	0.0157	1	1	1	1	0.7959	1
18	BIEC2-438519	0.01033	0.01571	1	1	1	1	0.7959	1
7	BIEC2-1002969	0.01034	0.01573	1	1	1	1	0.7959	1
32	TBIEC2-1178878	0.01036	0.01574	1	1	1	1	0.7959	1
32	TBIEC2-1178880	0.01036	0.01574	1	1	1	1	0.7959	1
8	BIEC2-1046263	0.01041	0.01581	1	1	1	1	0.7959	1
5	BIEC2-906514	0.01041	0.01582	1	1	1	1	0.7959	1
31	BIEC2-838139	0.01042	0.01584	1	1	1	1	0.7959	1
3	BIEC2-772933	0.01047	0.0159	1	1	1	1	0.7959	1
17	BIEC2-403614	0.01051	0.01596	1	1	1	1	0.7959	1
17	UKUL3119	0.01058	0.01605	1	1	1	1	0.7959	1
2	BIEC2-500098	0.01059	0.01607	1	1	1	1	0.7959	1
8	BIEC2-1045811	0.01061	0.01609	1	1	1	1	0.7959	1
8	BIEC2-1045814	0.01061	0.01609	1	1	1	1	0.7959	1
8	BIEC2-1045815	0.01061	0.01609	1	1	1	1	0.7959	1
8	BIEC2-1045861	0.01061	0.01609	1	1	1	1	0.7959	1
8	BIEC2-1045874	0.01061	0.01609	1	1	1	1	0.7959	1
15	UKUL2864	0.01064	0.01613	1	1	1	1	0.7959	1
16	BIEC2-333701	0.01065	0.01615	1	1	1	1	0.7959	1
7	BIEC2-1004107	0.01066	0.01615	1	1	1	1	0.7959	1
4	CUHSNP00150348	0.01066	0.01616	1	1	1	1	0.7959	1
10	BIEC2-98238	0.01074	0.01626	1	1	1	1	0.7959	1
10	BIEC2-98243	0.01074	0.01626	1	1	1	1	0.7959	1
14	BIEC2-257294	0.01074	0.01627	1	1	1	1	0.7959	1
17	BIEC2-366905	0.01074	0.01627	1	1	1	1	0.7959	1
8	BIEC2-1036796	0.0108	0.01634	1	1	1	1	0.7959	1
8	BIEC2-1036812	0.0108	0.01634	1	1	1	1	0.7959	1
21	BIEC2-566749	0.0108	0.01634	1	1	1	1	0.7959	1
29	BIEC2-789328	0.01081	0.01636	1	1	1	1	0.7959	1
15	BIEC2-335440	0.01082	0.01638	1	1	1	1	0.7959	1
23	BIEC2-614511	0.01088	0.01646	1	1	1	1	0.7959	1
31	BIEC2-836055	0.01091	0.01649	1	1	1	1	0.7959	1
1	BIEC2-5087	0.01091	0.01649	1	1	1	1	0.7959	1
16	BIEC2-354524	0.01094	0.01654	1	1	1	1	0.7959	1
16	BIEC2-354526	0.01094	0.01654	1	1	1	1	0.7959	1
31	BIEC2-838501	0.01097	0.01658	1	1	1	1	0.7959	1
1	BIEC2-4307	0.01098	0.0166	1	1	1	1	0.7959	1
23	BIEC2-622442	0.01102	0.01665	1	1	1	1	0.7959	1
31	BIEC2-880938	0.01103	0.01666	1	1	1	1	0.7959	1
31	BIEC2-837567	0.01103	0.01666	1	1	1	1	0.7959	1
18	BIEC2-416645	0.01105	0.01669	1	1	1	1	0.7959	1
18	BIEC2-416526	0.01107	0.01671	1	1	1	1	0.7959	1
1	BIEC2-11115	0.01112	0.01678	1	1	1	1	0.7959	1
1	BIEC2-11789	0.01112	0.01678	1	1	1	1	0.7959	1
6	BIEC2-937496	0.01116	0.01684	1	1	1	1	0.7959	1
8	BIEC2-1095614	0.01119	0.01687	1	1	1	1	0.7959	1
2	BIEC2-506637	0.0112	0.0169	1	1	1	1	0.7959	1
7	BIEC2-1028963	0.01122	0.01692	1	1	1	1	0.7959	1
17	BIEC2-394925	0.01128	0.01699	1	1	1	1	0.7959	1
7	BIEC2-1004381	0.01128	0.01701	1	1	1	1	0.7959	1
7	BIEC2-1004386	0.01128	0.01701	1	1	1	1	0.7959	1
23	BIEC2-606488	0.01136	0.01711	1	1	1	1	0.7959	1
23	BIEC2-606529	0.01136	0.01711	1	1	1	1	0.7959	1
1	BIEC2-2805	0.01138	0.01713	1	1	1	1	0.7959	1
21	BIEC2-568678	0.01143	0.01721	1	1	1	1	0.7959	1
21	BIEC2-568702	0.01143	0.01721	1	1	1	1	0.7959	1
1	BIEC2-3735	0.01143	0.01721	1	1	1	1	0.7959	1
5	BIEC2-906126	0.01144	0.01722	1	1	1	1	0.7959	1
14	BIEC2-258075	0.01144	0.01722	1	1	1	1	0.7959	1
2	BIEC2-487865	0.01147	0.01725	1	1	1	1	0.7959	1
11	BIEC2-165444	0.0115	0.0173	1	1	1	1	0.7959	1
3	BIEC2-772858	0.0115	0.0173	1	1	1	1	0.7959	1
2	BIEC2-495184	0.01152	0.01733	1	1	1	1	0.7959	1
31	BIEC2-841658	0.01156	0.01738	1	1	1	1	0.7959	1
12	CUHSNP00064249	0.01158	0.01741	1	1	1	1	0.7959	1
12	CUHSNP00064248	0.01158	0.01741	1	1	1	1	0.7959	1
9	BIEC2-1137513	0.01164	0.01749	1	1	1	1	0.7959	1
9	BIEC2-1137550	0.01164	0.01749	1	1	1	1	0.7959	1
9	BIEC2-1080478	0.01164	0.01749	1	1	1	1	0.7959	1
32	BIEC2-1138244	0.0117	0.01756	1	1	1	1	0.7959	1
23	BIEC2-646118	0.01171	0.01758	1	1	1	1	0.7959	1
23	BIEC2-614763	0.01171	0.01758	1	1	1	1	0.7959	1
18	BIEC2-401246	0.01178	0.01768	1	1	1	1	0.7959	1
4	BIEC2-917735	0.01179	0.01769	1	1	1	1	0.7959	1
9	BIEC2-1079567	0.01179	0.01769	1	1	1	1	0.7959	1
22	BIEC2-629754	0.0118	0.01771	1	1	1	1	0.7959	1
7	BIEC2-1002898	0.01182	0.01774	1	1	1	1	0.7959	1
1	BIEC2-5105	0.01183	0.01774	1	1	1	1	0.7959	1
1	BIEC2-2490	0.01185	0.01777	1	1	1	1	0.7959	1
8	BIEC2-1120684	0.01187	0.0178	1	1	1	1	0.7959	1
5	BIEC2-953438	0.01188	0.01781	1	1	1	1	0.7959	1
15	BIEC2-304264	0.01191	0.01786	1	1	1	1	0.7959	1
19	BIEC2-441104	0.01193	0.01788	1	1	1	1	0.7959	1
8	BIEC2-1036753	0.01193	0.01788	1	1	1	1	0.7959	1
8	TBIEC2-1093538	0.01193	0.01788	1	1	1	1	0.7959	1
32	BIEC2-1149618	0.01195	0.01791	1	1	1	1	0.7959	1
2	BIEC2-512217	0.01197	0.01793	1	1	1	1	0.7959	1
2	BIEC2-512307	0.01197	0.01793	1	1	1	1	0.7959	1
1	BIEC2-4869	0.01197	0.01793	1	1	1	1	0.7959	1
9	BIEC2-1094786	0.01198	0.01795	1	1	1	1	0.7959	1
8	BIEC2-1043846	0.01202	0.018	1	1	1	1	0.7959	1
6	BIEC2-950111	0.01203	0.01801	1	1	1	1	0.7959	1
1	BIEC2-23435	0.01205	0.01804	1	1	1	1	0.7959	1
14	BIEC2-254781	0.01206	0.01805	1	1	1	1	0.7959	1
14	BIEC2-254786	0.01206	0.01805	1	1	1	1	0.7959	1
17	BIEC2-383231	0.01214	0.01817	1	1	1	1	0.7959	1
14	BIEC2-257167	0.01217	0.0182	1	1	1	1	0.7959	1
14	BIEC2-257175	0.01217	0.0182	1	1	1	1	0.7959	1
14	BIEC2-257177	0.01217	0.0182	1	1	1	1	0.7959	1
14	BIEC2-257185	0.01217	0.0182	1	1	1	1	0.7959	1
14	BIEC2-257186	0.01217	0.0182	1	1	1	1	0.7959	1
14	BIEC2-257190	0.01217	0.0182	1	1	1	1	0.7959	1
18	BIEC2-395185	0.01219	0.01823	1	1	1	1	0.7959	1
18	BIEC2-395186	0.01219	0.01823	1	1	1	1	0.7959	1
18	TBIEC2-415210	0.01219	0.01823	1	1	1	1	0.7959	1
18	BIEC2-415361	0.01219	0.01823	1	1	1	1	0.7959	1
13	BIEC2-236098	0.01225	0.01831	1	1	1	1	0.7959	1
5	BIEC2-915348	0.01226	0.01832	1	1	1	1	0.7959	1
18	BIEC2-407485	0.01227	0.01834	1	1	1	1	0.7959	1
7	BIEC2-1028206	0.01228	0.01835	1	1	1	1	0.7959	1
8	BIEC2-1036613	0.0123	0.01837	1	1	1	1	0.7959	1
8	BIEC2-1036643	0.0123	0.01837	1	1	1	1	0.7959	1
8	BIEC2-1036657	0.0123	0.01837	1	1	1	1	0.7959	1
8	TBIEC2-1093480	0.0123	0.01837	1	1	1	1	0.7959	1
8	BIEC2-1036714	0.0123	0.01837	1	1	1	1	0.7959	1
7	BIEC2-1005795	0.01231	0.01838	1	1	1	1	0.7959	1
1	BIEC2-19919	0.01231	0.0184	1	1	1	1	0.7959	1
8	BIEC2-1041799	0.01232	0.0184	1	1	1	1	0.7959	1
27	BIEC2-718379	0.01233	0.01842	1	1	1	1	0.7959	1
27	TBIEC2-754588	0.01233	0.01842	1	1	1	1	0.7959	1
27	TBIEC2-754589	0.01233	0.01842	1	1	1	1	0.7959	1
4	BIEC2-869751	0.01235	0.01845	1	1	1	1	0.7959	1
29	BIEC2-789092	0.01236	0.01846	1	1	1	1	0.7959	1
9	BIEC2-1137495	0.01236	0.01846	1	1	1	1	0.7959	1
18	BIEC2-416921	0.0124	0.01852	1	1	1	1	0.7959	1
2	BIEC2-477371	0.0124	0.01852	1	1	1	1	0.7959	1
2	BIEC2-477375	0.0124	0.01852	1	1	1	1	0.7959	1
15	BIEC2-288836	0.01246	0.01859	1	1	1	1	0.7959	1
9	BIEC2-1166917	0.01248	0.01862	1	1	1	1	0.7959	1
9	BIEC2-1106581	0.01248	0.01862	1	1	1	1	0.7959	1
5	BIEC2-906552	0.01248	0.01862	1	1	1	1	0.7959	1
3	BIEC2-772932	0.01252	0.01867	1	1	1	1	0.7959	1
10	BIEC2-105878	0.01254	0.0187	1	1	1	1	0.7959	1
21	BIEC2-576555	0.01254	0.0187	1	1	1	1	0.7959	1
21	BIEC2-564704	0.01254	0.0187	1	1	1	1	0.7959	1
21	BIEC2-564713	0.01254	0.0187	1	1	1	1	0.7959	1
21	BIEC2-564714	0.01254	0.0187	1	1	1	1	0.7959	1
31	BIEC2-832103	0.01256	0.01873	1	1	1	1	0.7959	1
1	UKUL169	0.01258	0.01875	1	1	1	1	0.7959	1
8	BIEC2-1036448	0.01258	0.01875	1	1	1	1	0.7959	1
8	BIEC2-1036452	0.01258	0.01875	1	1	1	1	0.7959	1
32	BIEC2-1146848	0.01259	0.01877	1	1	1	1	0.7959	1
20	BIEC2-517427	0.0126	0.01878	1	1	1	1	0.7959	1
14	BIEC2-254682	0.01261	0.01879	1	1	1	1	0.7959	1
14	BIEC2-266473	0.01261	0.01879	1	1	1	1	0.7959	1
8	TBIEC2-1097893	0.01262	0.0188	1	1	1	1	0.7959	1
8	BIEC2-1093680	0.01273	0.01896	1	1	1	1	0.7959	1
8	BIEC2-1093703	0.01273	0.01896	1	1	1	1	0.7959	1
8	BIEC2-1062937	0.01275	0.01899	1	1	1	1	0.7959	1
25	BIEC2-666502	0.01276	0.01899	1	1	1	1	0.7959	1
32	BIEC2-1149407	0.01278	0.01903	1	1	1	1	0.7959	1
4	BIEC2-874349	0.0128	0.01905	1	1	1	1	0.7959	1
4	BIEC2-874354	0.0128	0.01905	1	1	1	1	0.7959	1
14	BIEC2-281719	0.01281	0.01907	1	1	1	1	0.7959	1
18	BIEC2-416343	0.01281	0.01907	1	1	1	1	0.7959	1
18	BIEC2-416344	0.01281	0.01907	1	1	1	1	0.7959	1
1	BIEC2-39608	0.01291	0.0192	1	1	1	1	0.7959	1
32	BIEC2-1110614	0.01293	0.01922	1	1	1	1	0.7959	1
18	BIEC2-404616	0.01294	0.01924	1	1	1	1	0.7959	1
18	BIEC2-414366	0.01295	0.01925	1	1	1	1	0.7959	1
2	BIEC2-506854	0.01299	0.01931	1	1	1	1	0.7959	1
21	BIEC2-557439	0.01301	0.01932	1	1	1	1	0.7959	1
20	BIEC2-513229	0.01301	0.01933	1	1	1	1	0.7959	1
16	BIEC2-339401	0.01303	0.01935	1	1	1	1	0.7959	1
10	BIEC2-105748	0.01305	0.01938	1	1	1	1	0.7959	1
18	BIEC2-416591	0.01306	0.0194	1	1	1	1	0.7959	1
16	BIEC2-337158	0.01307	0.01941	1	1	1	1	0.7959	1
5	BIEC2-892831	0.01308	0.01942	1	1	1	1	0.7959	1
32	BIEC2-1113645	0.01311	0.01947	1	1	1	1	0.7959	1
32	BIEC2-1133919	0.01313	0.01948	1	1	1	1	0.7959	1
32	BIEC2-1133949	0.01313	0.01948	1	1	1	1	0.7959	1
32	BIEC2-1133952	0.01313	0.01948	1	1	1	1	0.7959	1
8	BIEC2-1101126	0.01316	0.01953	1	1	1	1	0.7959	1
8	BIEC2-1045810	0.01318	0.01955	1	1	1	1	0.7959	1
9	UKUL1951	0.01319	0.01957	1	1	1	1	0.7959	1
4	BIEC2-870644	0.01321	0.0196	1	1	1	1	0.7959	1
3	BIEC2-800902	0.01326	0.01966	1	1	1	1	0.7959	1
5	BIEC2-906133	0.01326	0.01967	1	1	1	1	0.7959	1
18	BIEC2-416419	0.01326	0.01967	1	1	1	1	0.7959	1
21	BIEC2-561377	0.01327	0.01967	1	1	1	1	0.7959	1
17	BIEC2-383233	0.0133	0.01971	1	1	1	1	0.7959	1
17	BIEC2-383234	0.0133	0.01971	1	1	1	1	0.7959	1
17	BIEC2-383235	0.0133	0.01971	1	1	1	1	0.7959	1
15	BIEC2-321702	0.0133	0.01972	1	1	1	1	0.7959	1
15	BIEC2-336915	0.0133	0.01972	1	1	1	1	0.7959	1
19	BIEC2-429131	0.01333	0.01976	1	1	1	1	0.7959	1
29	BIEC2-761781	0.01338	0.01983	1	1	1	1	0.7959	1
18	BIEC2-408755	0.01339	0.01984	1	1	1	1	0.7959	1
2	BIEC2-479093	0.01339	0.01984	1	1	1	1	0.7959	1
2	BIEC2-503885	0.01339	0.01984	1	1	1	1	0.7959	1
3	BIEC2-792752	0.0134	0.01985	1	1	1	1	0.7959	1
14	BIEC2-267586	0.01348	0.01996	1	1	1	1	0.7959	1
14	BIEC2-255508	0.0135	0.01999	1	1	1	1	0.7959	1
15	BIEC2-296179	0.01353	0.02002	1	1	1	1	0.7959	1
21	BIEC2-567211	0.01356	0.02006	1	1	1	1	0.7959	1
8	BIEC2-1062255	0.01356	0.02007	1	1	1	1	0.7959	1
23	BIEC2-623043	0.01361	0.02014	1	1	1	1	0.7959	1
29	BIEC2-798078	0.01364	0.02017	1	1	1	1	0.7959	1
7	BIEC2-1002725	0.01366	0.02019	1	1	1	1	0.7959	1
24	TBIEC2-675764	0.01368	0.02023	1	1	1	1	0.7959	1
9	BIEC2-1134377	0.01369	0.02024	1	1	1	1	0.7959	1
20	BIEC2-538542	0.0137	0.02025	1	1	1	1	0.7959	1
19	BIEC2-439003	0.01371	0.02026	1	1	1	1	0.7959	1
8	BIEC2-1060149	0.01372	0.02027	1	1	1	1	0.7959	1
3	BIEC2-793899	0.01374	0.0203	1	1	1	1	0.7959	1
3	BIEC2-793914	0.01374	0.0203	1	1	1	1	0.7959	1
5	BIEC2-906338	0.01375	0.02031	1	1	1	1	0.7959	1
7	BIEC2-1004498	0.01384	0.02044	1	1	1	1	0.7959	1
7	BIEC2-1004508	0.01384	0.02044	1	1	1	1	0.7959	1
32	BIEC2-1146781	0.01386	0.02046	1	1	1	1	0.7959	1
4	BIEC2-871936	0.01386	0.02046	1	1	1	1	0.7959	1
8	BIEC2-1122399	0.01387	0.02048	1	1	1	1	0.7959	1
2	BIEC2-477760	0.01389	0.0205	1	1	1	1	0.7959	1
2	BIEC2-477761	0.01389	0.0205	1	1	1	1	0.7959	1
2	BIEC2-462953	0.0139	0.02052	1	1	1	1	0.7959	1
21	BIEC2-577051	0.01391	0.02053	1	1	1	1	0.7959	1
3	BIEC2-772935	0.01392	0.02054	1	1	1	1	0.7959	1
4	BIEC2-925540	0.01393	0.02055	1	1	1	1	0.7959	1
16	BIEC2-330100	0.01393	0.02055	1	1	1	1	0.7959	1
16	BIEC2-330101	0.01393	0.02055	1	1	1	1	0.7959	1
6	BIEC2-945469	0.01394	0.02056	1	1	1	1	0.7959	1
6	BIEC2-945470	0.01394	0.02056	1	1	1	1	0.7959	1
6	BIEC2-945475	0.01394	0.02056	1	1	1	1	0.7959	1
6	BIEC2-945519	0.01394	0.02056	1	1	1	1	0.7959	1
6	BIEC2-993758	0.01394	0.02056	1	1	1	1	0.7959	1
6	BIEC2-993761	0.01394	0.02056	1	1	1	1	0.7959	1
14	BIEC2-261519	0.01394	0.02057	1	1	1	1	0.7959	1
18	BIEC2-416992	0.01399	0.02063	1	1	1	1	0.7959	1
31	BIEC2-881921	0.01401	0.02066	1	1	1	1	0.7959	1
10	BIEC2-110942	0.01401	0.02066	1	1	1	1	0.7959	1
7	BIEC2-983411	0.01406	0.02073	1	1	1	1	0.7959	1
7	TBIEC2-1037299	0.01406	0.02073	1	1	1	1	0.7959	1
7	TBIEC2-1037324	0.01406	0.02073	1	1	1	1	0.7959	1
7	TBIEC2-1037337	0.01406	0.02073	1	1	1	1	0.7959	1
7	TBIEC2-1037469	0.01406	0.02073	1	1	1	1	0.7959	1
7	BIEC2-983608	0.01406	0.02073	1	1	1	1	0.7959	1
7	BIEC2-983609	0.01406	0.02073	1	1	1	1	0.7959	1
7	TBIEC2-1037552	0.01406	0.02073	1	1	1	1	0.7959	1
32	BIEC2-1149727	0.01407	0.02074	1	1	1	1	0.7959	1
5	BIEC2-900689	0.01409	0.02077	1	1	1	1	0.7959	1
5	BIEC2-900691	0.01409	0.02077	1	1	1	1	0.7959	1
5	BIEC2-900692	0.01409	0.02077	1	1	1	1	0.7959	1
18	BIEC2-416743	0.0141	0.02079	1	1	1	1	0.7959	1
4	BIEC2-876695	0.01416	0.02086	1	1	1	1	0.7959	1
8	BIEC2-1095556	0.01418	0.02089	1	1	1	1	0.7959	1
18	BIEC2-416464	0.0142	0.02091	1	1	1	1	0.7959	1
2	BIEC2-475524	0.01422	0.02095	1	1	1	1	0.7959	1
28	BIEC2-735067	0.01423	0.02095	1	1	1	1	0.7959	1
15	BIEC2-305559	0.01425	0.02097	1	1	1	1	0.7959	1
14	BIEC2-258084	0.01427	0.021	1	1	1	1	0.7959	1
20	BIEC2-524769	0.0143	0.02104	1	1	1	1	0.7959	1
8	BIEC2-1066573	0.01434	0.0211	1	1	1	1	0.7959	1
17	BIEC2-375484	0.01437	0.02114	1	1	1	1	0.7959	1
15	BIEC2-336889	0.01439	0.02116	1	1	1	1	0.7959	1
18	BIEC2-438369	0.0144	0.02118	1	1	1	1	0.7959	1
7	BIEC2-983357	0.01447	0.02127	1	1	1	1	0.7959	1
21	TBIEC2-582466	0.01448	0.02128	1	1	1	1	0.7959	1
21	TBIEC2-582487	0.01448	0.02128	1	1	1	1	0.7959	1
21	BIEC2-554369	0.01448	0.02128	1	1	1	1	0.7959	1
18	BIEC2-421355	0.01449	0.02129	1	1	1	1	0.7959	1
1	BIEC2-2643	0.01451	0.02132	1	1	1	1	0.7959	1
17	BIEC2-375488	0.01452	0.02134	1	1	1	1	0.7959	1
19	BIEC2-430026	0.01455	0.02137	1	1	1	1	0.7959	1
19	BIEC2-430030	0.01455	0.02137	1	1	1	1	0.7959	1
8	BIEC2-1091808	0.01455	0.02138	1	1	1	1	0.7959	1
7	BIEC2-1004427	0.01458	0.02141	1	1	1	1	0.7959	1
32	BIEC2-1121931	0.01463	0.02148	1	1	1	1	0.7959	1
29	BIEC2-750920	0.01466	0.02152	1	1	1	1	0.7959	1
15	BIEC2-319823	0.01467	0.02154	1	1	1	1	0.7959	1
14	BIEC2-271364	0.01469	0.02156	1	1	1	1	0.7959	1
17	BIEC2-385305	0.01472	0.0216	1	1	1	1	0.7959	1
1	UKUL9	0.01472	0.02161	1	1	1	1	0.7959	1
8	BIEC2-1098480	0.0148	0.0217	1	1	1	1	0.7959	1
6	BIEC2-936095	0.01483	0.02174	1	1	1	1	0.7959	1
6	BIEC2-983955	0.01483	0.02174	1	1	1	1	0.7959	1
16	BIEC2-346287	0.01484	0.02176	1	1	1	1	0.7959	1
21	BIEC2-587620	0.01488	0.02181	1	1	1	1	0.7959	1
14	BIEC2-258336	0.01488	0.02181	1	1	1	1	0.7959	1
18	TBIEC2-438240	0.0149	0.02184	1	1	1	1	0.7959	1
18	BIEC2-416712	0.0149	0.02184	1	1	1	1	0.7959	1
18	BIEC2-416730	0.0149	0.02184	1	1	1	1	0.7959	1
18	BIEC2-416732	0.0149	0.02184	1	1	1	1	0.7959	1
18	BIEC2-438269	0.0149	0.02184	1	1	1	1	0.7959	1
21	BIEC2-595774	0.01491	0.02185	1	1	1	1	0.7959	1
2	BIEC2-508790	0.01495	0.02191	1	1	1	1	0.7959	1
1	BIEC2-20875	0.01496	0.02191	1	1	1	1	0.7959	1
1	BIEC2-19781	0.01496	0.02191	1	1	1	1	0.7959	1
23	BIEC2-611030	0.01498	0.02194	1	1	1	1	0.7959	1
23	BIEC2-611059	0.01498	0.02194	1	1	1	1	0.7959	1
23	BIEC2-611176	0.01498	0.02194	1	1	1	1	0.7959	1
23	BIEC2-611802	0.01498	0.02194	1	1	1	1	0.7959	1
32	BIEC2-1210535	0.015	0.02197	1	1	1	1	0.7959	1
32	TBIEC2-1210537	0.015	0.02197	1	1	1	1	0.7959	1
20	BIEC2-532975	0.015	0.02197	1	1	1	1	0.7959	1
4	BIEC2-868459	0.015	0.02197	1	1	1	1	0.7959	1
6	BIEC2-983305	0.01502	0.02199	1	1	1	1	0.7959	1
2	BIEC2-507398	0.01505	0.02203	1	1	1	1	0.7959	1
2	BIEC2-507400	0.01505	0.02203	1	1	1	1	0.7959	1
12	TBIEC2-180040	0.01507	0.02206	1	1	1	1	0.7959	1
18	BIEC2-443427	0.01507	0.02207	1	1	1	1	0.7959	1
14	BIEC2-242451	0.01507	0.02207	1	1	1	1	0.7959	1
32	TBIEC2-1172501	0.0151	0.0221	1	1	1	1	0.7959	1
8	BIEC2-1032309	0.01512	0.02213	1	1	1	1	0.7959	1
12	BIEC2-197754	0.01513	0.02214	1	1	1	1	0.7959	1
23	BIEC2-651671	0.01516	0.02218	1	1	1	1	0.7959	1
4	UKUL1059	0.01523	0.02227	1	1	1	1	0.7959	1
29	BIEC2-761299	0.01524	0.02228	1	1	1	1	0.7959	1
4	BIEC2-885433	0.01524	0.02229	1	1	1	1	0.7959	1
13	BIEC2-232155	0.01524	0.02229	1	1	1	1	0.7959	1
2	BIEC2-510856	0.01525	0.0223	1	1	1	1	0.7959	1
2	BIEC2-510866	0.01525	0.0223	1	1	1	1	0.7959	1
4	BIEC2-864931	0.01526	0.02231	1	1	1	1	0.7959	1
14	BIEC2-261533	0.01527	0.02232	1	1	1	1	0.7959	1
14	BIEC2-273621	0.01527	0.02232	1	1	1	1	0.7959	1
8	BIEC2-1103122	0.01532	0.0224	1	1	1	1	0.7959	1
8	BIEC2-1045967	0.01532	0.0224	1	1	1	1	0.7959	1
14	BIEC2-258078	0.01536	0.02245	1	1	1	1	0.7959	1
5	BIEC2-946201	0.01537	0.02245	1	1	1	1	0.7959	1
4	BIEC2-869799	0.01539	0.02248	1	1	1	1	0.7959	1
5	BIEC2-946203	0.01543	0.02253	1	1	1	1	0.7959	1
5	BIEC2-946232	0.01543	0.02253	1	1	1	1	0.7959	1
31	BIEC2-838072	0.01545	0.02256	1	1	1	1	0.7959	1
20	BIEC2-531371	0.01546	0.02258	1	1	1	1	0.7959	1
17	BIEC2-385319	0.01549	0.02261	1	1	1	1	0.7959	1
11	BIEC2-154934	0.01552	0.02265	1	1	1	1	0.7959	1
32	BIEC2-1145628	0.01556	0.02271	1	1	1	1	0.7959	1
7	BIEC2-1005801	0.01557	0.02272	1	1	1	1	0.7959	1
4	BIEC2-871846	0.01559	0.02274	1	1	1	1	0.7959	1
22	BIEC2-621076	0.01563	0.0228	1	1	1	1	0.7959	1
14	BIEC2-257155	0.01565	0.02283	1	1	1	1	0.7959	1
14	BIEC2-257156	0.01565	0.02283	1	1	1	1	0.7959	1
5	BIEC2-906341	0.01566	0.02284	1	1	1	1	0.7959	1
4	BIEC2-917240	0.01567	0.02285	1	1	1	1	0.7959	1
17	BIEC2-366457	0.01567	0.02285	1	1	1	1	0.7959	1
15	BIEC2-300833	0.01575	0.02296	1	1	1	1	0.7959	1
17	BIEC2-393653	0.01587	0.02311	1	1	1	1	0.7959	1
17	BIEC2-374983	0.01587	0.02311	1	1	1	1	0.7959	1
17	BIEC2-382746	0.01588	0.02312	1	1	1	1	0.7959	1
1	BIEC2-7957	0.01588	0.02313	1	1	1	1	0.7959	1
1	BIEC2-8410	0.01588	0.02313	1	1	1	1	0.7959	1
1	BIEC2-7979	0.01588	0.02313	1	1	1	1	0.7959	1
11	BIEC2-133634	0.01594	0.02321	1	1	1	1	0.7959	1
31	BIEC2-881176	0.01596	0.02323	1	1	1	1	0.7959	1
13	BIEC2-210501	0.01602	0.02331	1	1	1	1	0.7959	1
24	BIEC2-631983	0.01609	0.02341	1	1	1	1	0.7959	1
17	BIEC2-375438	0.01611	0.02343	1	1	1	1	0.7959	1
29	BIEC2-751264	0.01613	0.02346	1	1	1	1	0.7959	1
22	BIEC2-590857	0.01615	0.02348	1	1	1	1	0.7959	1
21	BIEC2-557602	0.01616	0.0235	1	1	1	1	0.7959	1
5	CUHSNP00150998	0.01617	0.02351	1	1	1	1	0.7959	1
2	TBIEC2-512797	0.01619	0.02353	1	1	1	1	0.7959	1
24	BIEC2-675977	0.01626	0.02362	1	1	1	1	0.7959	1
8	BIEC2-1118540	0.01627	0.02363	1	1	1	1	0.7959	1
29	BIEC2-788825	0.01627	0.02364	1	1	1	1	0.7959	1
20	BIEC2-537506	0.01628	0.02365	1	1	1	1	0.7959	1
4	BIEC2-882067	0.01629	0.02367	1	1	1	1	0.7959	1
8	BIEC2-1103199	0.0163	0.02367	1	1	1	1	0.7959	1
8	BIEC2-1046036	0.0163	0.02367	1	1	1	1	0.7959	1
8	BIEC2-1046061	0.0163	0.02367	1	1	1	1	0.7959	1
14	BIEC2-258228	0.01633	0.02371	1	1	1	1	0.7959	1
14	BIEC2-255437	0.01633	0.02372	1	1	1	1	0.7959	1
18	TBIEC2-438406	0.01636	0.02375	1	1	1	1	0.7959	1
16	BIEC2-337346	0.01637	0.02377	1	1	1	1	0.7959	1
16	BIEC2-353260	0.01637	0.02377	1	1	1	1	0.7959	1
2	BIEC2-502886	0.01638	0.02378	1	1	1	1	0.7959	1
15	BIEC2-304196	0.01639	0.02379	1	1	1	1	0.7959	1
8	BIEC2-1045921	0.01641	0.02382	1	1	1	1	0.7959	1
14	BIEC2-258306	0.01641	0.02382	1	1	1	1	0.7959	1
14	BIEC2-258312	0.01641	0.02382	1	1	1	1	0.7959	1
3	BIEC2-774591	0.01649	0.02393	1	1	1	1	0.7959	1
3	BIEC2-814240	0.01649	0.02393	1	1	1	1	0.7959	1
23	BIEC2-611041	0.01651	0.02395	1	1	1	1	0.7959	1
21	BIEC2-568461	0.01653	0.02398	1	1	1	1	0.7959	1
2	BIEC2-475512	0.01658	0.02404	1	1	1	1	0.7959	1
2	BIEC2-475604	0.01658	0.02404	1	1	1	1	0.7959	1
2	BIEC2-500059	0.01658	0.02404	1	1	1	1	0.7959	1
4	BIEC2-877503	0.01663	0.0241	1	1	1	1	0.7959	1
6	BIEC2-935588	0.01664	0.02412	1	1	1	1	0.7959	1
7	BIEC2-1003105	0.01664	0.02412	1	1	1	1	0.7959	1
7	BIEC2-1003109	0.01664	0.02412	1	1	1	1	0.7959	1
1	BIEC2-29429	0.01667	0.02416	1	1	1	1	0.7959	1
29	BIEC2-750643	0.01668	0.02418	1	1	1	1	0.7959	1
7	BIEC2-1060715	0.01682	0.02436	1	1	1	1	0.7959	1
3	BIEC2-790620	0.01687	0.02443	1	1	1	1	0.7959	1
3	BIEC2-790622	0.01687	0.02443	1	1	1	1	0.7959	1
3	TBIEC2-830709	0.0169	0.02445	1	1	1	1	0.7959	1
9	BIEC2-1073702	0.01691	0.02447	1	1	1	1	0.7959	1
14	BIEC2-274527	0.01692	0.02449	1	1	1	1	0.7959	1
2	BIEC2-535984	0.01693	0.0245	1	1	1	1	0.7959	1
2	TBIEC2-536011	0.01693	0.0245	1	1	1	1	0.7959	1
2	BIEC2-536051	0.01693	0.0245	1	1	1	1	0.7959	1
2	BIEC2-536124	0.01693	0.0245	1	1	1	1	0.7959	1
32	BIEC2-1149404	0.01694	0.02451	1	1	1	1	0.7959	1
8	BIEC2-1038073	0.01696	0.02454	1	1	1	1	0.7959	1
14	BIEC2-257350	0.01699	0.02458	1	1	1	1	0.7959	1
14	BIEC2-257353	0.01699	0.02458	1	1	1	1	0.7959	1
14	BIEC2-257435	0.01699	0.02458	1	1	1	1	0.7959	1
14	BIEC2-257461	0.01699	0.02458	1	1	1	1	0.7959	1
5	BIEC2-973261	0.017	0.02459	1	1	1	1	0.7959	1
5	BIEC2-973263	0.017	0.02459	1	1	1	1	0.7959	1
18	BIEC2-395015	0.01702	0.02461	1	1	1	1	0.7959	1
18	BIEC2-395199	0.01702	0.02461	1	1	1	1	0.7959	1
21	BIEC2-553198	0.01703	0.02463	1	1	1	1	0.7959	1
14	BIEC2-255758	0.01705	0.02466	1	1	1	1	0.7959	1
10	BIEC2-132242	0.01708	0.02469	1	1	1	1	0.7959	1
10	BIEC2-132245	0.01708	0.02469	1	1	1	1	0.7959	1
2	BIEC2-501991	0.01709	0.0247	1	1	1	1	0.7959	1
1	BIEC2-94230	0.01712	0.02474	1	1	1	1	0.7959	1
1	BIEC2-89708	0.01712	0.02474	1	1	1	1	0.7959	1
1	BIEC2-89725	0.01712	0.02474	1	1	1	1	0.7959	1
1	TBIEC2-94318	0.01712	0.02474	1	1	1	1	0.7959	1
1	BIEC2-89791	0.01712	0.02474	1	1	1	1	0.7959	1
1	BIEC2-89939	0.01712	0.02474	1	1	1	1	0.7959	1
1	BIEC2-90094	0.01712	0.02474	1	1	1	1	0.7959	1
1	BIEC2-94665	0.01712	0.02474	1	1	1	1	0.7959	1
1	BIEC2-90108	0.01712	0.02474	1	1	1	1	0.7959	1
1	BIEC2-90380	0.01712	0.02474	1	1	1	1	0.7959	1
21	BIEC2-564856	0.01712	0.02475	1	1	1	1	0.7959	1
9	BIEC2-1103430	0.01721	0.02486	1	1	1	1	0.7959	1
7	BIEC2-1005528	0.01722	0.02488	1	1	1	1	0.7959	1
15	BIEC2-319242	0.01723	0.02489	1	1	1	1	0.7959	1
15	BIEC2-305867	0.01725	0.02491	1	1	1	1	0.7959	1
25	BIEC2-696077	0.01726	0.02492	1	1	1	1	0.7959	1
8	BIEC2-1043783	0.01726	0.02493	1	1	1	1	0.7959	1
4	BIEC2-874086	0.0173	0.02498	1	1	1	1	0.7959	1
15	BIEC2-310993	0.0173	0.02498	1	1	1	1	0.7959	1
10	BIEC2-105890	0.01738	0.02509	1	1	1	1	0.7959	1
10	BIEC2-105912	0.01738	0.02509	1	1	1	1	0.7959	1
10	BIEC2-105916	0.01738	0.02509	1	1	1	1	0.7959	1
10	BIEC2-105924	0.0174	0.02511	1	1	1	1	0.7959	1
10	BIEC2-105975	0.0174	0.02511	1	1	1	1	0.7959	1
10	BIEC2-102700	0.0174	0.02512	1	1	1	1	0.7959	1
14	BIEC2-255319	0.0174	0.02512	1	1	1	1	0.7959	1
14	BIEC2-267200	0.0174	0.02512	1	1	1	1	0.7959	1
14	TBIEC2-267312	0.0174	0.02512	1	1	1	1	0.7959	1
17	BIEC2-376273	0.01741	0.02512	1	1	1	1	0.7959	1
28	BIEC2-724557	0.01741	0.02512	1	1	1	1	0.7959	1
4	BIEC2-927678	0.01743	0.02514	1	1	1	1	0.7959	1
24	BIEC2-677744	0.01744	0.02516	1	1	1	1	0.7959	1
16	BIEC2-354001	0.01746	0.02519	1	1	1	1	0.7959	1
21	BIEC2-568484	0.01746	0.02519	1	1	1	1	0.7959	1
21	BIEC2-597446	0.01746	0.02519	1	1	1	1	0.7959	1
10	TBIEC2-112310	0.01748	0.02521	1	1	1	1	0.7959	1
31	BIEC2-875431	0.01751	0.02525	1	1	1	1	0.7959	1
23	BIEC2-643114	0.01751	0.02525	1	1	1	1	0.7959	1
21	BIEC2-559180	0.01751	0.02525	1	1	1	1	0.7959	1
15	BIEC2-294681	0.01752	0.02527	1	1	1	1	0.7959	1
18	BIEC2-437945	0.01752	0.02527	1	1	1	1	0.7959	1
16	BIEC2-334540	0.01754	0.02529	1	1	1	1	0.7959	1
4	BIEC2-873544	0.01755	0.0253	1	1	1	1	0.7959	1
16	BIEC2-333709	0.01755	0.0253	1	1	1	1	0.7959	1
1	TBIEC2-8116	0.01755	0.02531	1	1	1	1	0.7959	1
8	BIEC2-1046107	0.01755	0.02531	1	1	1	1	0.7959	1
8	BIEC2-1103328	0.01755	0.02531	1	1	1	1	0.7959	1
8	BIEC2-1046138	0.01755	0.02531	1	1	1	1	0.7959	1
24	BIEC2-675761	0.01756	0.02532	1	1	1	1	0.7959	1
9	BIEC2-1077153	0.01758	0.02534	1	1	1	1	0.7959	1
11	BIEC2-142543	0.01761	0.02538	1	1	1	1	0.7959	1
23	BIEC2-654037	0.01761	0.02538	1	1	1	1	0.7959	1
9	BIEC2-1106463	0.01764	0.02542	1	1	1	1	0.7959	1
12	BIEC2-199913	0.01764	0.02542	1	1	1	1	0.7959	1
19	BIEC2-463726	0.01766	0.02545	1	1	1	1	0.7959	1
19	BIEC2-441118	0.01766	0.02545	1	1	1	1	0.7959	1
7	BIEC2-983610	0.01767	0.02546	1	1	1	1	0.7959	1
18	BIEC2-430641	0.01768	0.02548	1	1	1	1	0.7959	1
7	BIEC2-1041271	0.01768	0.02548	1	1	1	1	0.7959	1
29	BIEC2-756040	0.01774	0.02555	1	1	1	1	0.7959	1
15	BIEC2-321722	0.01778	0.02561	1	1	1	1	0.7959	1
29	BIEC2-750637	0.0178	0.02562	1	1	1	1	0.7959	1
29	BIEC2-750638	0.0178	0.02562	1	1	1	1	0.7959	1
29	BIEC2-750644	0.0178	0.02562	1	1	1	1	0.7959	1
12	BIEC2-196340	0.0178	0.02563	1	1	1	1	0.7959	1
14	BIEC2-258234	0.01781	0.02564	1	1	1	1	0.7959	1
2	BIEC2-483094	0.01783	0.02566	1	1	1	1	0.7959	1
2	BIEC2-483095	0.01783	0.02566	1	1	1	1	0.7959	1
8	BIEC2-1111803	0.01787	0.02571	1	1	1	1	0.7959	1
8	BIEC2-1053959	0.01787	0.02571	1	1	1	1	0.7959	1
8	BIEC2-1053972	0.01787	0.02571	1	1	1	1	0.7959	1
8	TBIEC2-1111942	0.01787	0.02571	1	1	1	1	0.7959	1
14	BIEC2-260792	0.01791	0.02578	1	1	1	1	0.7959	1
14	BIEC2-260795	0.01791	0.02578	1	1	1	1	0.7959	1
14	BIEC2-260829	0.01791	0.02578	1	1	1	1	0.7959	1
14	BIEC2-260831	0.01791	0.02578	1	1	1	1	0.7959	1
9	BIEC2-1106102	0.01797	0.02584	1	1	1	1	0.7964	1
9	BIEC2-1106110	0.01797	0.02584	1	1	1	1	0.7964	1
19	BIEC2-436691	0.01801	0.0259	1	1	1	1	0.7964	1
20	BIEC2-524466	0.01803	0.02593	1	1	1	1	0.7964	1
22	BIEC2-623666	0.01803	0.02593	1	1	1	1	0.7964	1
16	BIEC2-365103	0.01804	0.02593	1	1	1	1	0.7964	1
2	BIEC2-476843	0.01804	0.02594	1	1	1	1	0.7964	1
21	BIEC2-565694	0.01807	0.02597	1	1	1	1	0.7966	1
32	BIEC2-1133806	0.01808	0.02599	1	1	1	1	0.7966	1
4	BIEC2-878505	0.01815	0.02609	1	1	1	1	0.7989	1
5	BIEC2-906345	0.01816	0.0261	1	1	1	1	0.7989	1
19	BIEC2-438957	0.01818	0.02612	1	1	1	1	0.7989	1
21	BIEC2-559234	0.01829	0.02627	1	1	1	1	0.8033	1
17	BIEC2-401913	0.01836	0.02635	1	1	1	1	0.8036	1
1	BIEC2-31058	0.01837	0.02637	1	1	1	1	0.8036	1
32	BIEC2-1176026	0.0184	0.02641	1	1	1	1	0.8036	1
31	BIEC2-884879	0.01841	0.02641	1	1	1	1	0.8036	1
2	BIEC2-475761	0.01846	0.02648	1	1	1	1	0.8036	1
2	TBIEC2-500121	0.01846	0.02648	1	1	1	1	0.8036	1
2	BIEC2-475797	0.01846	0.02648	1	1	1	1	0.8036	1
28	BIEC2-725495	0.01847	0.02649	1	1	1	1	0.8036	1
19	BIEC2-446624	0.01847	0.0265	1	1	1	1	0.8036	1
7	BIEC2-1018152	0.01849	0.02652	1	1	1	1	0.8036	1
16	BIEC2-332944	0.01854	0.02659	1	1	1	1	0.8036	1
4	BIEC2-885773	0.01855	0.0266	1	1	1	1	0.8036	1
25	BIEC2-669610	0.01859	0.02665	1	1	1	1	0.8036	1
1	BIEC2-45214	0.01859	0.02665	1	1	1	1	0.8036	1
9	BIEC2-1097597	0.01861	0.02668	1	1	1	1	0.8036	1
14	BIEC2-269082	0.01863	0.0267	1	1	1	1	0.8036	1
4	BIEC2-873546	0.01864	0.02672	1	1	1	1	0.8036	1
21	BIEC2-552879	0.01868	0.02676	1	1	1	1	0.8036	1
23	BIEC2-606878	0.01868	0.02677	1	1	1	1	0.8036	1
23	BIEC2-637945	0.01868	0.02677	1	1	1	1	0.8036	1
23	BIEC2-637996	0.01868	0.02677	1	1	1	1	0.8036	1
21	BIEC2-566820	0.01868	0.02677	1	1	1	1	0.8036	1
13	BIEC2-228541	0.01869	0.02678	1	1	1	1	0.8036	1
8	BIEC2-1062236	0.01869	0.02678	1	1	1	1	0.8036	1
15	BIEC2-287685	0.01873	0.02683	1	1	1	1	0.8044	1
11	BIEC2-155143	0.01874	0.02685	1	1	1	1	0.8044	1
19	BIEC2-440066	0.01879	0.02691	1	1	1	1	0.8045	1
23	TBIEC2-636107	0.01886	0.027	1	1	1	1	0.8045	1
10	BIEC2-93365	0.01887	0.02702	1	1	1	1	0.8045	1
6	BIEC2-935943	0.01889	0.02703	1	1	1	1	0.8045	1
6	BIEC2-936009	0.01889	0.02703	1	1	1	1	0.8045	1
14	BIEC2-251609	0.01889	0.02704	1	1	1	1	0.8045	1
32	BIEC2-1181281	0.01893	0.02708	1	1	1	1	0.8045	1
27	BIEC2-704653	0.01896	0.02712	1	1	1	1	0.8045	1
12	BIEC2-186275	0.01897	0.02713	1	1	1	1	0.8045	1
1	UKUL27	0.01898	0.02715	1	1	1	1	0.8045	1
1	BIEC2-6858	0.01898	0.02715	1	1	1	1	0.8045	1
19	BIEC2-443002	0.01902	0.0272	1	1	1	1	0.8045	1
26	BIEC2-720838	0.01903	0.02721	1	1	1	1	0.8045	1
26	BIEC2-686268	0.01903	0.02721	1	1	1	1	0.8045	1
2	BIEC2-492356	0.0191	0.02731	1	1	1	1	0.8045	1
4	BIEC2-877952	0.01912	0.02733	1	1	1	1	0.8045	1
23	BIEC2-619019	0.01912	0.02734	1	1	1	1	0.8045	1
29	BIEC2-755124	0.01913	0.02735	1	1	1	1	0.8045	1
1	BIEC2-90586	0.01914	0.02736	1	1	1	1	0.8045	1
23	BIEC2-622952	0.01915	0.02741	1	1	1	1	0.8045	1
23	BIEC2-622957	0.01915	0.02738	1	1	1	1	0.8045	1
10	BIEC2-107049	0.01916	0.02738	1	1	1	1	0.8045	1
6	BIEC2-955472	0.01916	0.02739	1	1	1	1	0.8045	1
32	BIEC2-1134835	0.01918	0.02739	1	1	1	1	0.8045	1
21	BIEC2-557302	0.0192	0.02744	1	1	1	1	0.8045	1
13	BIEC2-240011	0.01925	0.0275	1	1	1	1	0.8045	1
24	BIEC2-664175	0.01927	0.02752	1	1	1	1	0.8045	1
16	BIEC2-334590	0.01928	0.02754	1	1	1	1	0.8045	1
16	BIEC2-334600	0.01928	0.02754	1	1	1	1	0.8045	1
16	BIEC2-334601	0.01928	0.02754	1	1	1	1	0.8045	1
2	BIEC2-502510	0.01929	0.02755	1	1	1	1	0.8045	1
3	BIEC2-771354	0.01929	0.02756	1	1	1	1	0.8045	1
15	BIEC2-307805	0.0193	0.02757	1	1	1	1	0.8045	1
15	BIEC2-307816	0.0193	0.02757	1	1	1	1	0.8045	1
32	TBIEC2-1181279	0.01936	0.02764	1	1	1	1	0.805	1
23	BIEC2-611141	0.01937	0.02766	1	1	1	1	0.805	1
14	BIEC2-258083	0.01938	0.02767	1	1	1	1	0.805	1
5	BIEC2-962429	0.0194	0.0277	1	1	1	1	0.805	1
23	BIEC2-611105	0.01941	0.02771	1	1	1	1	0.805	1
11	BIEC2-155840	0.01941	0.02771	1	1	1	1	0.805	1
14	BIEC2-260181	0.01943	0.02774	1	1	1	1	0.8052	1
1	BIEC2-31746	0.01945	0.02776	1	1	1	1	0.8054	1
23	CUHSNP00001509	0.01949	0.02782	1	1	1	1	0.8056	1
23	CUHSNP00001498	0.01949	0.02782	1	1	1	1	0.8056	1
1	BIEC2-37156	0.01951	0.02783	1	1	1	1	0.8056	1
1	BIEC2-27701	0.01955	0.02789	1	1	1	1	0.8067	1
19	BIEC2-435656	0.01969	0.02806	1	1	1	1	0.8075	1
9	BIEC2-1075115	0.01972	0.0281	1	1	1	1	0.8075	1
4	BIEC2-923467	0.01975	0.02814	1	1	1	1	0.8075	1
4	BIEC2-878118	0.01975	0.02814	1	1	1	1	0.8075	1
14	BIEC2-251159	0.0198	0.0282	1	1	1	1	0.8075	1
8	BIEC2-1032830	0.01981	0.02821	1	1	1	1	0.8075	1
21	TBIEC2-587507	0.01982	0.02823	1	1	1	1	0.8075	1
20	BIEC2-512802	0.01984	0.02826	1	1	1	1	0.8075	1
26	BIEC2-693149	0.01986	0.02829	1	1	1	1	0.8075	1
26	BIEC2-728073	0.01986	0.02829	1	1	1	1	0.8075	1
2	BIEC2-478076	0.01987	0.02829	1	1	1	1	0.8075	1
4	BIEC2-870012	0.01989	0.02832	1	1	1	1	0.8075	1
11	BIEC2-143545	0.01998	0.02844	1	1	1	1	0.8075	1
11	BIEC2-151171	0.01998	0.02844	1	1	1	1	0.8075	1
11	BIEC2-143730	0.01998	0.02844	1	1	1	1	0.8075	1
11	BIEC2-144304	0.01998	0.02844	1	1	1	1	0.8075	1
11	BIEC2-144546	0.01998	0.02844	1	1	1	1	0.8075	1
15	BIEC2-319279	0.01998	0.02844	1	1	1	1	0.8075	1
15	BIEC2-319280	0.01998	0.02844	1	1	1	1	0.8075	1
11	BIEC2-159048	0.01998	0.02844	1	1	1	1	0.8075	1
6	BIEC2-947961	0.01999	0.02846	1	1	1	1	0.8075	1
5	BIEC2-934853	0.02001	0.02848	1	1	1	1	0.8075	1
2	BIEC2-496299	0.02002	0.02849	1	1	1	1	0.8075	1
2	BIEC2-496300	0.02002	0.02849	1	1	1	1	0.8075	1
2	BIEC2-496347	0.02002	0.02849	1	1	1	1	0.8075	1
19	TBIEC2-469133	0.02003	0.0285	1	1	1	1	0.8075	1
16	BIEC2-359945	0.02006	0.02854	1	1	1	1	0.8075	1
8	BIEC2-1061702	0.02007	0.02856	1	1	1	1	0.8075	1
1	BIEC2-95113	0.02008	0.02856	1	1	1	1	0.8075	1
18	BIEC2-416800	0.02018	0.02869	1	1	1	1	0.8075	1
18	BIEC2-416802	0.02018	0.02869	1	1	1	1	0.8075	1
4	BIEC2-915836	0.02018	0.02869	1	1	1	1	0.8075	1
11	BIEC2-142780	0.02023	0.02876	1	1	1	1	0.8075	1
1	BIEC2-15598	0.02024	0.02878	1	1	1	1	0.8075	1
21	BIEC2-551217	0.02026	0.02879	1	1	1	1	0.8075	1
32	BIEC2-1146443	0.02031	0.02886	1	1	1	1	0.8075	1
12	BIEC2-172523	0.02034	0.02889	1	1	1	1	0.8075	1
19	BIEC2-471005	0.02035	0.02891	1	1	1	1	0.8075	1
14	BIEC2-258366	0.02038	0.02894	1	1	1	1	0.8075	1
13	BIEC2-204504	0.02039	0.02896	1	1	1	1	0.8075	1
19	BIEC2-443067	0.02043	0.02901	1	1	1	1	0.8075	1
32	BIEC2-1112540	0.02048	0.02908	1	1	1	1	0.8075	1
10	BIEC2-130319	0.02052	0.02913	1	1	1	1	0.8075	1
2	BIEC2-476463	0.02059	0.02922	1	1	1	1	0.8075	1
16	BIEC2-333784	0.02061	0.02925	1	1	1	1	0.8075	1
11	BIEC2-137062	0.02067	0.02932	1	1	1	1	0.8075	1
8	TBIEC2-1100431	0.02068	0.02933	1	1	1	1	0.8075	1
8	BIEC2-1043409	0.02068	0.02933	1	1	1	1	0.8075	1
18	BIEC2-394949	0.02069	0.02934	1	1	1	1	0.8075	1
9	BIEC2-1080041	0.02069	0.02934	1	1	1	1	0.8075	1
18	BIEC2-435211	0.0207	0.02935	1	1	1	1	0.8075	1
8	UKUL1880	0.0207	0.02936	1	1	1	1	0.8075	1
13	BIEC2-216366	0.02081	0.02951	1	1	1	1	0.8075	1
16	BIEC2-333858	0.02084	0.02953	1	1	1	1	0.8075	1
16	BIEC2-333890	0.02084	0.02953	1	1	1	1	0.8075	1
2	BIEC2-476240	0.02085	0.02955	1	1	1	1	0.8075	1
4	BIEC2-877458	0.02087	0.02957	1	1	1	1	0.8075	1
5	BIEC2-906381	0.02088	0.02958	1	1	1	1	0.8075	1
21	BIEC2-566340	0.02088	0.02959	1	1	1	1	0.8075	1
21	BIEC2-566344	0.02088	0.02959	1	1	1	1	0.8075	1
6	BIEC2-937529	0.0209	0.02961	1	1	1	1	0.8075	1
15	BIEC2-298721	0.02091	0.02963	1	1	1	1	0.8075	1
19	BIEC2-427839	0.02095	0.02967	1	1	1	1	0.8075	1
8	BIEC2-1037728	0.02096	0.02969	1	1	1	1	0.8075	1
30	BIEC2-828297	0.02101	0.02976	1	1	1	1	0.8075	1
30	BIEC2-828299	0.02101	0.02976	1	1	1	1	0.8075	1
14	TBIEC2-267168	0.02101	0.02976	1	1	1	1	0.8075	1
1	BIEC2-31232	0.02104	0.02979	1	1	1	1	0.8075	1
7	BIEC2-983523	0.02105	0.0298	1	1	1	1	0.8075	1
7	TBIEC2-1037547	0.02105	0.0298	1	1	1	1	0.8075	1
23	BIEC2-622889	0.02105	0.02981	1	1	1	1	0.8075	1
1	BIEC2-43868	0.02105	0.02981	1	1	1	1	0.8075	1
1	BIEC2-41651	0.02105	0.02981	1	1	1	1	0.8075	1
2	BIEC2-495055	0.02105	0.02981	1	1	1	1	0.8075	1
19	BIEC2-443037	0.02107	0.02983	1	1	1	1	0.8075	1
19	BIEC2-443045	0.02107	0.02983	1	1	1	1	0.8075	1
19	BIEC2-443080	0.02107	0.02983	1	1	1	1	0.8075	1
1	BIEC2-2621	0.0211	0.02987	1	1	1	1	0.8075	1
5	BIEC2-954251	0.02112	0.02989	1	1	1	1	0.8075	1
8	BIEC2-1103322	0.02113	0.0299	1	1	1	1	0.8075	1
7	BIEC2-1037610	0.02118	0.02997	1	1	1	1	0.8075	1
7	BIEC2-984611	0.02118	0.02998	1	1	1	1	0.8075	1
5	BIEC2-935883	0.0212	0.02999	1	1	1	1	0.8075	1
18	TBIEC2-438467	0.02121	0.03001	1	1	1	1	0.8075	1
7	BIEC2-1005827	0.02123	0.03004	1	1	1	1	0.8075	1
12	BIEC2-177219	0.02124	0.03005	1	1	1	1	0.8075	1
21	BIEC2-589200	0.02125	0.03006	1	1	1	1	0.8075	1
10	BIEC2-130191	0.02127	0.03008	1	1	1	1	0.8075	1
8	BIEC2-1043444	0.02128	0.0301	1	1	1	1	0.8075	1
25	TBIEC2-701544	0.02128	0.0301	1	1	1	1	0.8075	1
25	BIEC2-667746	0.02128	0.0301	1	1	1	1	0.8075	1
25	BIEC2-667811	0.02128	0.0301	1	1	1	1	0.8075	1
10	BIEC2-132088	0.02132	0.03016	1	1	1	1	0.8075	1
27	BIEC2-716131	0.02134	0.03017	1	1	1	1	0.8075	1
8	BIEC2-1063846	0.02135	0.03019	1	1	1	1	0.8075	1
8	BIEC2-1122406	0.02135	0.03019	1	1	1	1	0.8075	1
14	BIEC2-269433	0.02138	0.03023	1	1	1	1	0.8075	1
9	BIEC2-1105334	0.02139	0.03024	1	1	1	1	0.8075	1
3	BIEC2-775458	0.0214	0.03025	1	1	1	1	0.8075	1
14	BIEC2-244069	0.02145	0.03031	1	1	1	1	0.8075	1
7	BIEC2-1005850	0.02145	0.03032	1	1	1	1	0.8075	1
14	BIEC2-242745	0.02146	0.03032	1	1	1	1	0.8075	1
14	BIEC2-260563	0.02146	0.03032	1	1	1	1	0.8075	1
5	BIEC2-914718	0.02147	0.03034	1	1	1	1	0.8075	1
2	BIEC2-515943	0.0215	0.03038	1	1	1	1	0.8075	1
21	BIEC2-559143	0.02151	0.03039	1	1	1	1	0.8075	1
16	BIEC2-354441	0.02151	0.0304	1	1	1	1	0.8075	1
32	BIEC2-1118419	0.02152	0.03041	1	1	1	1	0.8075	1
2	BIEC2-504940	0.02155	0.03045	1	1	1	1	0.8075	1
3	BIEC2-772507	0.02162	0.03053	1	1	1	1	0.8075	1
8	BIEC2-1055049	0.02162	0.03053	1	1	1	1	0.8075	1
30	BIEC2-871122	0.02165	0.03057	1	1	1	1	0.8075	1
10	TBIEC2-102756	0.0217	0.03064	1	1	1	1	0.8075	1
1	CUHSNP00113132	0.02173	0.03067	1	1	1	1	0.8075	1
6	BIEC2-936118	0.02175	0.03069	1	1	1	1	0.8075	1
7	BIEC2-1004233	0.02175	0.03069	1	1	1	1	0.8075	1
4	BIEC2-924176	0.02175	0.0307	1	1	1	1	0.8075	1
14	TBIEC2-267495	0.02177	0.03072	1	1	1	1	0.8075	1
14	TBIEC2-267497	0.02177	0.03072	1	1	1	1	0.8075	1
14	BIEC2-254930	0.02179	0.03075	1	1	1	1	0.8075	1
2	BIEC2-490001	0.02185	0.03082	1	1	1	1	0.8075	1
11	BIEC2-150135	0.02188	0.03086	1	1	1	1	0.8075	1
25	BIEC2-668693	0.02188	0.03086	1	1	1	1	0.8075	1
9	BIEC2-1073773	0.02191	0.0309	1	1	1	1	0.8075	1
1	BIEC2-95316	0.02192	0.03091	1	1	1	1	0.8075	1
21	BIEC2-560137	0.02193	0.03093	1	1	1	1	0.8075	1
22	BIEC2-632137	0.02194	0.03094	1	1	1	1	0.8075	1
13	BIEC2-236075	0.02197	0.03097	1	1	1	1	0.8075	1
4	BIEC2-877422	0.02197	0.03098	1	1	1	1	0.8075	1
19	BIEC2-443115	0.02198	0.03099	1	1	1	1	0.8075	1
30	BIEC2-828663	0.02199	0.031	1	1	1	1	0.8075	1
3	BIEC2-793031	0.02199	0.03101	1	1	1	1	0.8075	1
3	BIEC2-793084	0.02199	0.03101	1	1	1	1	0.8075	1
3	BIEC2-793142	0.02199	0.03101	1	1	1	1	0.8075	1
2	BIEC2-490206	0.022	0.03101	1	1	1	1	0.8075	1
2	BIEC2-490207	0.022	0.03101	1	1	1	1	0.8075	1
14	BIEC2-270256	0.022	0.03102	1	1	1	1	0.8075	1
9	BIEC2-1132697	0.02203	0.03105	1	1	1	1	0.8075	1
1	BIEC2-91228	0.02204	0.03106	1	1	1	1	0.8075	1
1	BIEC2-95859	0.02204	0.03106	1	1	1	1	0.8075	1
32	BIEC2-1145629	0.02209	0.03113	1	1	1	1	0.8075	1
23	BIEC2-622891	0.02213	0.03117	1	1	1	1	0.8075	1
32	BIEC2-1110959	0.02213	0.03118	1	1	1	1	0.8075	1
28	TBIEC2-760936	0.02217	0.03123	1	1	1	1	0.8075	1
28	TBIEC2-760937	0.02217	0.03123	1	1	1	1	0.8075	1
28	BIEC2-724783	0.02217	0.03123	1	1	1	1	0.8075	1
31	BIEC2-880935	0.02217	0.03123	1	1	1	1	0.8075	1
17	BIEC2-377786	0.02223	0.03131	1	1	1	1	0.8075	1
2	TBIEC2-529017	0.02225	0.03133	1	1	1	1	0.8075	1
2	BIEC2-503309	0.02225	0.03133	1	1	1	1	0.8075	1
2	TBIEC2-529074	0.02225	0.03133	1	1	1	1	0.8075	1
2	TBIEC2-529078	0.02225	0.03133	1	1	1	1	0.8075	1
2	BIEC2-503374	0.02225	0.03133	1	1	1	1	0.8075	1
2	BIEC2-503390	0.02225	0.03133	1	1	1	1	0.8075	1
2	TBIEC2-529225	0.02225	0.03133	1	1	1	1	0.8075	1
22	BIEC2-577870	0.02226	0.03134	1	1	1	1	0.8075	1
5	BIEC2-906534	0.02227	0.03135	1	1	1	1	0.8075	1
32	BIEC2-1120063	0.02228	0.03137	1	1	1	1	0.8075	1
5	BIEC2-900936	0.02229	0.03138	1	1	1	1	0.8075	1
4	BIEC2-922547	0.02231	0.03141	1	1	1	1	0.8075	1
14	BIEC2-257159	0.02233	0.03143	1	1	1	1	0.8075	1
14	BIEC2-257180	0.02233	0.03143	1	1	1	1	0.8075	1
14	BIEC2-257184	0.02233	0.03143	1	1	1	1	0.8075	1
14	BIEC2-257194	0.02233	0.03143	1	1	1	1	0.8075	1
14	BIEC2-257195	0.02233	0.03143	1	1	1	1	0.8075	1
22	BIEC2-620925	0.02237	0.03149	1	1	1	1	0.8075	1
22	BIEC2-591138	0.02237	0.03149	1	1	1	1	0.8075	1
19	BIEC2-436867	0.02239	0.03151	1	1	1	1	0.8075	1
8	BIEC2-1043567	0.02239	0.03151	1	1	1	1	0.8075	1
8	BIEC2-1043571	0.02239	0.03151	1	1	1	1	0.8075	1
23	BIEC2-611810	0.0224	0.03152	1	1	1	1	0.8075	1
29	BIEC2-751018	0.02243	0.03156	1	1	1	1	0.8075	1
23	BIEC2-651760	0.02244	0.03157	1	1	1	1	0.8075	1
11	BIEC2-141356	0.02244	0.03157	1	1	1	1	0.8075	1
22	TBIEC2-610140	0.02245	0.03159	1	1	1	1	0.8075	1
22	BIEC2-610161	0.02245	0.03159	1	1	1	1	0.8075	1
8	TBIEC2-1098553	0.02249	0.03163	1	1	1	1	0.8081	1
25	BIEC2-706499	0.02253	0.03169	1	1	1	1	0.8085	1
4	BIEC2-873545	0.02257	0.03173	1	1	1	1	0.8085	1
1	BIEC2-91421	0.0226	0.03177	1	1	1	1	0.8085	1
25	BIEC2-666254	0.02264	0.03182	1	1	1	1	0.8085	1
14	BIEC2-261363	0.02264	0.03182	1	1	1	1	0.8085	1
32	BIEC2-1148209	0.0227	0.03191	1	1	1	1	0.8085	1
2	BIEC2-457555	0.02271	0.03192	1	1	1	1	0.8085	1
31	BIEC2-830950	0.02273	0.03194	1	1	1	1	0.8085	1
31	BIEC2-830979	0.02273	0.03194	1	1	1	1	0.8085	1
31	BIEC2-830992	0.02273	0.03194	1	1	1	1	0.8085	1
31	BIEC2-831017	0.02273	0.03194	1	1	1	1	0.8085	1
31	BIEC2-831048	0.02273	0.03194	1	1	1	1	0.8085	1
31	BIEC2-831063	0.02273	0.03194	1	1	1	1	0.8085	1
2	BIEC2-504013	0.02273	0.03194	1	1	1	1	0.8085	1
1	BIEC2-47907	0.02282	0.03205	1	1	1	1	0.8102	1
32	BIEC2-1159228	0.02286	0.0321	1	1	1	1	0.8102	1
21	BIEC2-551212	0.02287	0.03212	1	1	1	1	0.8102	1
28	BIEC2-723357	0.02288	0.03213	1	1	1	1	0.8102	1
31	BIEC2-841175	0.0229	0.03215	1	1	1	1	0.8102	1
31	BIEC2-841177	0.0229	0.03215	1	1	1	1	0.8102	1
31	BIEC2-841181	0.0229	0.03215	1	1	1	1	0.8102	1
19	BIEC2-438942	0.02292	0.03218	1	1	1	1	0.8102	1
15	TBIEC2-308775	0.02292	0.03218	1	1	1	1	0.8102	1
31	BIEC2-830972	0.02298	0.03226	1	1	1	1	0.8112	1
25	BIEC2-695999	0.02299	0.03227	1	1	1	1	0.8112	1
8	BIEC2-1122141	0.02302	0.0323	1	1	1	1	0.8112	1
13	BIEC2-232229	0.02302	0.0323	1	1	1	1	0.8112	1
2	BIEC2-491940	0.02306	0.03236	1	1	1	1	0.8121	1
19	BIEC2-438855	0.0231	0.03241	1	1	1	1	0.813	1
5	BIEC2-954175	0.02319	0.03252	1	1	1	1	0.814	1
5	BIEC2-906993	0.02319	0.03252	1	1	1	1	0.814	1
5	BIEC2-954218	0.02319	0.03252	1	1	1	1	0.814	1
6	BIEC2-983066	0.0232	0.03253	1	1	1	1	0.814	1
5	BIEC2-945386	0.02321	0.03255	1	1	1	1	0.814	1
8	TBIEC2-1103516	0.02329	0.03265	1	1	1	1	0.8142	1
8	TBIEC2-1103519	0.02329	0.03265	1	1	1	1	0.8142	1
7	BIEC2-995013	0.0233	0.03266	1	1	1	1	0.8142	1
21	BIEC2-577652	0.02332	0.03269	1	1	1	1	0.8142	1
21	TBIEC2-577656	0.02332	0.03269	1	1	1	1	0.8142	1
21	TBIEC2-577657	0.02332	0.03269	1	1	1	1	0.8142	1
17	BIEC2-385334	0.02335	0.03272	1	1	1	1	0.8142	1
17	BIEC2-385335	0.02335	0.03272	1	1	1	1	0.8142	1
8	BIEC2-1046000	0.02341	0.0328	1	1	1	1	0.8156	1
3	BIEC2-774779	0.02345	0.03284	1	1	1	1	0.8158	1
3	BIEC2-774792	0.02345	0.03284	1	1	1	1	0.8158	1
1	BIEC2-8778	0.0235	0.03291	1	1	1	1	0.8161	1
6	BIEC2-936292	0.02351	0.03292	1	1	1	1	0.8161	1
6	BIEC2-936413	0.02351	0.03292	1	1	1	1	0.8161	1
23	BIEC2-608589	0.02353	0.03295	1	1	1	1	0.8161	1
14	TBIEC2-267385	0.02354	0.03296	1	1	1	1	0.8161	1
9	BIEC2-1074966	0.02361	0.03304	1	1	1	1	0.8163	1
8	BIEC2-1043537	0.02363	0.03307	1	1	1	1	0.8163	1
8	BIEC2-1043559	0.02363	0.03307	1	1	1	1	0.8163	1
19	BIEC2-436660	0.02365	0.0331	1	1	1	1	0.8163	1
8	BIEC2-1054191	0.02368	0.03313	1	1	1	1	0.8163	1
21	BIEC2-557300	0.02368	0.03313	1	1	1	1	0.8163	1
14	BIEC2-254165	0.02368	0.03313	1	1	1	1	0.8163	1
14	BIEC2-254167	0.02368	0.03313	1	1	1	1	0.8163	1
14	BIEC2-260330	0.02371	0.03317	1	1	1	1	0.8168	1
14	BIEC2-253184	0.02377	0.03325	1	1	1	1	0.8184	1
7	BIEC2-1063531	0.02379	0.03328	1	1	1	1	0.8186	1
8	BIEC2-1114683	0.02384	0.03333	1	1	1	1	0.819	1
2	BIEC2-516059	0.02385	0.03335	1	1	1	1	0.819	1
4	BIEC2-873699	0.02394	0.03346	1	1	1	1	0.819	1
10	BIEC2-111839	0.02397	0.0335	1	1	1	1	0.819	1
2	BIEC2-499812	0.02397	0.0335	1	1	1	1	0.819	1
2	BIEC2-499832	0.02397	0.0335	1	1	1	1	0.819	1
16	BIEC2-353169	0.02397	0.0335	1	1	1	1	0.819	1
11	BIEC2-152321	0.02399	0.03353	1	1	1	1	0.819	1
31	BIEC2-837736	0.02399	0.03353	1	1	1	1	0.819	1
31	BIEC2-837740	0.02399	0.03353	1	1	1	1	0.819	1
6	BIEC2-1004969	0.02411	0.03368	1	1	1	1	0.819	1
1	BIEC2-23567	0.02412	0.0337	1	1	1	1	0.819	1
4	BIEC2-874248	0.02413	0.0337	1	1	1	1	0.819	1
15	BIEC2-298917	0.02416	0.03374	1	1	1	1	0.819	1
14	BIEC2-250003	0.02417	0.03375	1	1	1	1	0.819	1
5	BIEC2-906784	0.02417	0.03376	1	1	1	1	0.819	1
3	BIEC2-789695	0.02418	0.03377	1	1	1	1	0.819	1
3	TBIEC2-829980	0.02418	0.03377	1	1	1	1	0.819	1
10	BIEC2-91722	0.02418	0.03377	1	1	1	1	0.819	1
19	BIEC2-436854	0.02419	0.03378	1	1	1	1	0.819	1
19	BIEC2-459340	0.02419	0.03378	1	1	1	1	0.819	1
9	BIEC2-1155257	0.02422	0.03382	1	1	1	1	0.819	1
9	BIEC2-1155412	0.02422	0.03382	1	1	1	1	0.819	1
5	BIEC2-905901	0.02423	0.03383	1	1	1	1	0.819	1
30	BIEC2-861911	0.02424	0.03384	1	1	1	1	0.819	1
30	BIEC2-820005	0.02424	0.03384	1	1	1	1	0.819	1
17	BIEC2-394182	0.02431	0.03393	1	1	1	1	0.82	1
18	BIEC2-401266	0.02431	0.03393	1	1	1	1	0.82	1
14	BIEC2-256671	0.02436	0.03399	1	1	1	1	0.82	1
3	BIEC2-774664	0.02439	0.03403	1	1	1	1	0.82	1
3	BIEC2-774666	0.02439	0.03403	1	1	1	1	0.82	1
19	BIEC2-445816	0.02441	0.03406	1	1	1	1	0.82	1
32	BIEC2-1149389	0.02442	0.03407	1	1	1	1	0.82	1
17	BIEC2-376185	0.02442	0.03408	1	1	1	1	0.82	1
17	BIEC2-376186	0.02442	0.03408	1	1	1	1	0.82	1
2	BIEC2-528259	0.02446	0.03412	1	1	1	1	0.82	1
8	BIEC2-1062317	0.02451	0.03418	1	1	1	1	0.82	1
4	BIEC2-870013	0.02454	0.03422	1	1	1	1	0.82	1
32	BIEC2-1169233	0.02455	0.03423	1	1	1	1	0.82	1
2	BIEC2-466843	0.02455	0.03423	1	1	1	1	0.82	1
10	BIEC2-99094	0.02455	0.03423	1	1	1	1	0.82	1
1	BIEC2-4332	0.02455	0.03424	1	1	1	1	0.82	1
32	BIEC2-1149150	0.02457	0.03426	1	1	1	1	0.82	1
8	BIEC2-1046411	0.02457	0.03426	1	1	1	1	0.82	1
6	BIEC2-945448	0.02458	0.03428	1	1	1	1	0.82	1
3	BIEC2-789598	0.0246	0.03429	1	1	1	1	0.82	1
30	BIEC2-856290	0.02462	0.03432	1	1	1	1	0.82	1
4	BIEC2-876856	0.02464	0.03434	1	1	1	1	0.82	1
21	BIEC2-554495	0.02467	0.03438	1	1	1	1	0.82	1
15	BIEC2-315543	0.0247	0.03442	1	1	1	1	0.82	1
8	BIEC2-1032206	0.02473	0.03445	1	1	1	1	0.82	1
31	BIEC2-841193	0.02474	0.03447	1	1	1	1	0.82	1
14	BIEC2-267637	0.02475	0.03449	1	1	1	1	0.82	1
7	BIEC2-1018193	0.02476	0.03449	1	1	1	1	0.82	1
19	BIEC2-438851	0.02476	0.0345	1	1	1	1	0.82	1
22	BIEC2-578220	0.02481	0.03456	1	1	1	1	0.82	1
14	BIEC2-254215	0.02482	0.03458	1	1	1	1	0.82	1
15	BIEC2-294649	0.02483	0.03459	1	1	1	1	0.82	1
19	BIEC2-446032	0.02484	0.0346	1	1	1	1	0.82	1
23	BIEC2-606377	0.02485	0.03461	1	1	1	1	0.82	1
7	BIEC2-1060574	0.02487	0.03464	1	1	1	1	0.82	1
7	BIEC2-1005675	0.02487	0.03464	1	1	1	1	0.82	1
18	BIEC2-414935	0.0249	0.03467	1	1	1	1	0.82	1
2	BIEC2-458197	0.0249	0.03467	1	1	1	1	0.82	1
1	TBIEC2-45870	0.02492	0.0347	1	1	1	1	0.8203	1
6	BIEC2-935529	0.02497	0.03476	1	1	1	1	0.8208	1
6	BIEC2-935540	0.02497	0.03476	1	1	1	1	0.8208	1
32	BIEC2-1148211	0.02502	0.03482	1	1	1	1	0.8215	1
2	BIEC2-506287	0.02504	0.03484	1	1	1	1	0.8215	1
18	BIEC2-417010	0.02508	0.03489	1	1	1	1	0.8215	1
14	BIEC2-260247	0.02512	0.03494	1	1	1	1	0.8215	1
3	BIEC2-771605	0.02515	0.03499	1	1	1	1	0.8215	1
1	BIEC2-44250	0.02517	0.03501	1	1	1	1	0.8215	1
2	UKUL639	0.0252	0.03504	1	1	1	1	0.8215	1
2	BIEC2-509329	0.02523	0.03508	1	1	1	1	0.8215	1
2	BIEC2-509454	0.02523	0.03508	1	1	1	1	0.8215	1
6	BIEC2-936081	0.02524	0.0351	1	1	1	1	0.8215	1
18	BIEC2-416248	0.02526	0.03512	1	1	1	1	0.8215	1
18	TBIEC2-436945	0.02528	0.03515	1	1	1	1	0.8215	1
1	BIEC2-11277	0.02528	0.03515	1	1	1	1	0.8215	1
8	BIEC2-1060317	0.02528	0.03515	1	1	1	1	0.8215	1
10	BIEC2-131907	0.02528	0.03515	1	1	1	1	0.8215	1
15	BIEC2-323828	0.02529	0.03517	1	1	1	1	0.8215	1
9	BIEC2-1106274	0.02534	0.03523	1	1	1	1	0.8215	1
21	BIEC2-567012	0.0255	0.03542	1	1	1	1	0.8215	1
8	BIEC2-1089325	0.02554	0.03548	1	1	1	1	0.8215	1
29	BIEC2-756338	0.02556	0.03549	1	1	1	1	0.8215	1
6	BIEC2-1000136	0.02558	0.03553	1	1	1	1	0.8215	1
10	BIEC2-137541	0.02558	0.03553	1	1	1	1	0.8215	1
2	BIEC2-491375	0.02559	0.03553	1	1	1	1	0.8215	1
4	BIEC2-869312	0.0256	0.03555	1	1	1	1	0.8215	1
12	BIEC2-194118	0.0256	0.03555	1	1	1	1	0.8215	1
20	BIEC2-524768	0.02561	0.03556	1	1	1	1	0.8215	1
11	BIEC2-142909	0.02561	0.03556	1	1	1	1	0.8215	1
15	BIEC2-305919	0.02561	0.03556	1	1	1	1	0.8215	1
21	BIEC2-559116	0.02564	0.03559	1	1	1	1	0.8215	1
2	UKUL671	0.02564	0.0356	1	1	1	1	0.8215	1
20	BIEC2-540151	0.02571	0.03569	1	1	1	1	0.8215	1
14	TBIEC2-267334	0.02573	0.03572	1	1	1	1	0.8215	1
11	BIEC2-157901	0.02575	0.03573	1	1	1	1	0.8215	1
23	BIEC2-618102	0.02576	0.03575	1	1	1	1	0.8215	1
23	BIEC2-618103	0.02576	0.03575	1	1	1	1	0.8215	1
32	BIEC2-1138724	0.02578	0.03577	1	1	1	1	0.8215	1
11	BIEC2-139925	0.0258	0.03579	1	1	1	1	0.8215	1
22	BIEC2-609495	0.02581	0.03581	1	1	1	1	0.8215	1
14	BIEC2-253057	0.02582	0.03582	1	1	1	1	0.8215	1
21	BIEC2-556729	0.02585	0.03586	1	1	1	1	0.8215	1
17	BIEC2-383352	0.02585	0.03587	1	1	1	1	0.8215	1
7	BIEC2-1003817	0.02589	0.03592	1	1	1	1	0.8215	1
1	BIEC2-35086	0.0259	0.03592	1	1	1	1	0.8215	1
1	BIEC2-37434	0.0259	0.03592	1	1	1	1	0.8215	1
1	BIEC2-35307	0.0259	0.03592	1	1	1	1	0.8215	1
1	BIEC2-37472	0.0259	0.03592	1	1	1	1	0.8215	1
1	BIEC2-35396	0.0259	0.03592	1	1	1	1	0.8215	1
1	BIEC2-35411	0.0259	0.03592	1	1	1	1	0.8215	1
29	BIEC2-761833	0.02591	0.03594	1	1	1	1	0.8215	1
2	BIEC2-490798	0.02592	0.03595	1	1	1	1	0.8215	1
23	BIEC2-624092	0.02592	0.03595	1	1	1	1	0.8215	1
5	BIEC2-947837	0.02592	0.03595	1	1	1	1	0.8215	1
7	TBIEC2-1037045	0.02594	0.03598	1	1	1	1	0.8215	1
14	BIEC2-258241	0.02596	0.036	1	1	1	1	0.8215	1
14	BIEC2-258243	0.02596	0.036	1	1	1	1	0.8215	1
10	BIEC2-131993	0.02597	0.03601	1	1	1	1	0.8215	1
4	BIEC2-861311	0.02606	0.03612	1	1	1	1	0.8215	1
15	BIEC2-330472	0.02609	0.03616	1	1	1	1	0.8215	1
27	BIEC2-715580	0.0261	0.03617	1	1	1	1	0.8215	1
10	BIEC2-95522	0.02611	0.03619	1	1	1	1	0.8215	1
20	BIEC2-518071	0.02611	0.03619	1	1	1	1	0.8215	1
12	BIEC2-197054	0.02611	0.03619	1	1	1	1	0.8215	1
9	BIEC2-1106431	0.02612	0.0362	1	1	1	1	0.8215	1
5	BIEC2-915134	0.02613	0.03621	1	1	1	1	0.8215	1
18	BIEC2-401835	0.02614	0.03622	1	1	1	1	0.8215	1
18	BIEC2-401870	0.02614	0.03622	1	1	1	1	0.8215	1
23	BIEC2-611007	0.02616	0.03625	1	1	1	1	0.8215	1
16	BIEC2-362156	0.02617	0.03626	1	1	1	1	0.8215	1
9	BIEC2-1079643	0.02618	0.03627	1	1	1	1	0.8215	1
3	BIEC2-790694	0.02618	0.03627	1	1	1	1	0.8215	1
14	BIEC2-257926	0.02633	0.03646	1	1	1	1	0.8215	1
14	BIEC2-257996	0.02633	0.03646	1	1	1	1	0.8215	1
8	BIEC2-1043574	0.02635	0.03648	1	1	1	1	0.8215	1
14	BIEC2-260426	0.02637	0.03651	1	1	1	1	0.8215	1
6	BIEC2-949864	0.02641	0.03656	1	1	1	1	0.8215	1
6	BIEC2-998361	0.02641	0.03656	1	1	1	1	0.8215	1
13	BIEC2-210253	0.02644	0.0366	1	1	1	1	0.8215	1
32	BIEC2-1150547	0.02647	0.03664	1	1	1	1	0.8215	1
4	BIEC2-881982	0.02649	0.03665	1	1	1	1	0.8215	1
9	BIEC2-1104866	0.02649	0.03666	1	1	1	1	0.8215	1
1	UKUL10	0.02651	0.03668	1	1	1	1	0.8215	1
29	BIEC2-750662	0.02652	0.03669	1	1	1	1	0.8215	1
6	BIEC2-985798	0.02654	0.03672	1	1	1	1	0.8215	1
21	BIEC2-557306	0.02656	0.03675	1	1	1	1	0.8215	1
21	BIEC2-557332	0.02656	0.03675	1	1	1	1	0.8215	1
28	BIEC2-723358	0.02656	0.03675	1	1	1	1	0.8215	1
9	BIEC2-1079002	0.02657	0.03677	1	1	1	1	0.8215	1
24	BIEC2-643265	0.02661	0.03681	1	1	1	1	0.8215	1
5	BIEC2-898708	0.02661	0.03681	1	1	1	1	0.8215	1
14	BIEC2-252489	0.02672	0.03695	1	1	1	1	0.8215	1
21	BIEC2-555403	0.02675	0.03698	1	1	1	1	0.8215	1
19	BIEC2-439403	0.02675	0.03699	1	1	1	1	0.8215	1
8	BIEC2-1037269	0.02679	0.03703	1	1	1	1	0.8215	1
8	BIEC2-1037274	0.02679	0.03703	1	1	1	1	0.8215	1
8	BIEC2-1037277	0.02679	0.03703	1	1	1	1	0.8215	1
8	BIEC2-1037319	0.02679	0.03703	1	1	1	1	0.8215	1
32	BIEC2-1169406	0.02683	0.03709	1	1	1	1	0.8215	1
16	BIEC2-351441	0.02686	0.03712	1	1	1	1	0.8215	1
28	BIEC2-772218	0.02687	0.03713	1	1	1	1	0.8215	1
14	BIEC2-275479	0.02691	0.03719	1	1	1	1	0.8215	1
21	BIEC2-564850	0.02693	0.03721	1	1	1	1	0.8215	1
13	BIEC2-227634	0.02694	0.03721	1	1	1	1	0.8215	1
14	BIEC2-268254	0.02696	0.03725	1	1	1	1	0.8215	1
11	UKUL2409	0.02698	0.03727	1	1	1	1	0.8215	1
21	BIEC2-565201	0.02702	0.03731	1	1	1	1	0.8215	1
5	BIEC2-947487	0.02703	0.03734	1	1	1	1	0.8215	1
5	BIEC2-898729	0.02703	0.03734	1	1	1	1	0.8215	1
5	BIEC2-898747	0.02703	0.03734	1	1	1	1	0.8215	1
14	BIEC2-268539	0.02705	0.03735	1	1	1	1	0.8215	1
2	BIEC2-491508	0.02712	0.03745	1	1	1	1	0.8215	1
3	BIEC2-814207	0.02721	0.03755	1	1	1	1	0.8215	1
3	BIEC2-811657	0.02725	0.03761	1	1	1	1	0.8215	1
32	BIEC2-1170311	0.02726	0.03761	1	1	1	1	0.8215	1
15	BIEC2-287991	0.02727	0.03763	1	1	1	1	0.8215	1
18	BIEC2-408599	0.02728	0.03764	1	1	1	1	0.8215	1
8	BIEC2-1094176	0.02729	0.03766	1	1	1	1	0.8215	1
19	BIEC2-462647	0.0273	0.03767	1	1	1	1	0.8215	1
8	BIEC2-1039393	0.0273	0.03767	1	1	1	1	0.8215	1
11	BIEC2-152883	0.02734	0.03772	1	1	1	1	0.8215	1
1	BIEC2-7155	0.02735	0.03773	1	1	1	1	0.8215	1
4	BIEC2-882656	0.02736	0.03774	1	1	1	1	0.8215	1
4	BIEC2-882698	0.02736	0.03774	1	1	1	1	0.8215	1
4	BIEC2-882740	0.02736	0.03774	1	1	1	1	0.8215	1
4	BIEC2-882748	0.02736	0.03774	1	1	1	1	0.8215	1
12	BIEC2-186752	0.02736	0.03775	1	1	1	1	0.8215	1
21	BIEC2-561362	0.02741	0.0378	1	1	1	1	0.8215	1
5	BIEC2-915913	0.02742	0.03782	1	1	1	1	0.8215	1
14	BIEC2-269476	0.02743	0.03783	1	1	1	1	0.8215	1
4	BIEC2-923116	0.02744	0.03784	1	1	1	1	0.8215	1
4	BIEC2-877683	0.02744	0.03784	1	1	1	1	0.8215	1
4	BIEC2-877754	0.02744	0.03784	1	1	1	1	0.8215	1
5	BIEC2-922546	0.02744	0.03784	1	1	1	1	0.8215	1
8	BIEC2-1094252	0.02744	0.03784	1	1	1	1	0.8215	1
8	BIEC2-1037451	0.02744	0.03784	1	1	1	1	0.8215	1
3	BIEC2-814243	0.02745	0.03785	1	1	1	1	0.8215	1
3	BIEC2-765468	0.02747	0.03787	1	1	1	1	0.8215	1
3	BIEC2-765469	0.02747	0.03787	1	1	1	1	0.8215	1
1	BIEC2-4476	0.02752	0.03794	1	1	1	1	0.8215	1
9	TBIEC2-1147984	0.02753	0.03796	1	1	1	1	0.8215	1
9	TBIEC2-1148002	0.02753	0.03796	1	1	1	1	0.8215	1
9	BIEC2-1088691	0.02753	0.03796	1	1	1	1	0.8215	1
9	TBIEC2-1148756	0.02753	0.03796	1	1	1	1	0.8215	1
9	BIEC2-1088890	0.02753	0.03796	1	1	1	1	0.8215	1
9	BIEC2-1088892	0.02753	0.03796	1	1	1	1	0.8215	1
6	BIEC2-942318	0.02755	0.03798	1	1	1	1	0.8215	1
16	BIEC2-354431	0.02756	0.03799	1	1	1	1	0.8215	1
16	BIEC2-354433	0.02756	0.03799	1	1	1	1	0.8215	1
4	BIEC2-877895	0.02756	0.03799	1	1	1	1	0.8215	1
29	UKUL4028	0.0276	0.03804	1	1	1	1	0.8215	1
18	BIEC2-422423	0.02763	0.03808	1	1	1	1	0.8215	1
25	BIEC2-667124	0.02765	0.0381	1	1	1	1	0.8215	1
7	BIEC2-976332	0.0277	0.03817	1	1	1	1	0.8215	1
18	BIEC2-421648	0.02774	0.03821	1	1	1	1	0.8215	1
18	BIEC2-421649	0.02774	0.03821	1	1	1	1	0.8215	1
10	BIEC2-92967	0.02776	0.03824	1	1	1	1	0.8215	1
15	BIEC2-284555	0.02781	0.0383	1	1	1	1	0.8215	1
3	BIEC2-800897	0.02782	0.03832	1	1	1	1	0.8215	1
4	BIEC2-869727	0.02793	0.03845	1	1	1	1	0.8215	1
4	BIEC2-869733	0.02793	0.03845	1	1	1	1	0.8215	1
4	BIEC2-869735	0.02793	0.03845	1	1	1	1	0.8215	1
4	BIEC2-912859	0.02796	0.03849	1	1	1	1	0.8215	1
16	BIEC2-335339	0.02799	0.03852	1	1	1	1	0.8215	1
14	BIEC2-257611	0.028	0.03854	1	1	1	1	0.8215	1
1	BIEC2-19530	0.02803	0.03858	1	1	1	1	0.8215	1
17	BIEC2-382992	0.02804	0.03859	1	1	1	1	0.8215	1
18	BIEC2-404257	0.02805	0.03859	1	1	1	1	0.8215	1
23	BIEC2-607252	0.02806	0.03862	1	1	1	1	0.8215	1
3	BIEC2-810909	0.02807	0.03862	1	1	1	1	0.8215	1
16	BIEC2-362100	0.02807	0.03863	1	1	1	1	0.8215	1
6	BIEC2-955481	0.0281	0.03866	1	1	1	1	0.8215	1
2	BIEC2-489999	0.02811	0.03868	1	1	1	1	0.8215	1
21	BIEC2-560864	0.02812	0.03869	1	1	1	1	0.8215	1
15	BIEC2-337397	0.02818	0.03875	1	1	1	1	0.8215	1
4	BIEC2-912307	0.0282	0.03879	1	1	1	1	0.8215	1
23	BIEC2-639574	0.02821	0.03879	1	1	1	1	0.8215	1
9	BIEC2-1107141	0.02823	0.03883	1	1	1	1	0.8215	1
1	BIEC2-40175	0.02823	0.03883	1	1	1	1	0.8215	1
19	BIEC2-441343	0.02824	0.03883	1	1	1	1	0.8215	1
8	BIEC2-1043015	0.02824	0.03884	1	1	1	1	0.8215	1
1	BIEC2-75853	0.02825	0.03884	1	1	1	1	0.8215	1
9	TBIEC2-1130039	0.02826	0.03886	1	1	1	1	0.8215	1
2	BIEC2-490515	0.02828	0.03888	1	1	1	1	0.8215	1
18	BIEC2-418746	0.02828	0.03888	1	1	1	1	0.8215	1
23	BIEC2-656031	0.02829	0.0389	1	1	1	1	0.8215	1
6	BIEC2-937392	0.02831	0.03892	1	1	1	1	0.8215	1
21	BIEC2-565505	0.02833	0.03895	1	1	1	1	0.8215	1
6	BIEC2-998232	0.02836	0.03899	1	1	1	1	0.8215	1
6	BIEC2-934956	0.02843	0.03907	1	1	1	1	0.8215	1
3	BIEC2-796850	0.02844	0.03908	1	1	1	1	0.8215	1
12	BIEC2-196087	0.02845	0.03909	1	1	1	1	0.8215	1
20	BIEC2-531126	0.02845	0.0391	1	1	1	1	0.8215	1
17	BIEC2-367433	0.02848	0.03913	1	1	1	1	0.8215	1
8	BIEC2-1103117	0.02849	0.03914	1	1	1	1	0.8215	1
7	BIEC2-1004320	0.02849	0.03914	1	1	1	1	0.8215	1
22	BIEC2-589103	0.02855	0.03922	1	1	1	1	0.8215	1
6	BIEC2-952895	0.02855	0.03922	1	1	1	1	0.8215	1
6	BIEC2-952896	0.02855	0.03922	1	1	1	1	0.8215	1
30	BIEC2-871984	0.02856	0.03924	1	1	1	1	0.8215	1
1	BIEC2-29223	0.02866	0.03935	1	1	1	1	0.8215	1
4	BIEC2-919375	0.02866	0.03936	1	1	1	1	0.8215	1
4	BIEC2-874058	0.02866	0.03936	1	1	1	1	0.8215	1
4	BIEC2-874071	0.02866	0.03936	1	1	1	1	0.8215	1
10	BIEC2-130471	0.02867	0.03937	1	1	1	1	0.8215	1
10	BIEC2-130475	0.02867	0.03937	1	1	1	1	0.8215	1
19	BIEC2-445460	0.02867	0.03937	1	1	1	1	0.8215	1
14	BIEC2-263830	0.02869	0.03939	1	1	1	1	0.8215	1
14	BIEC2-263919	0.02869	0.03939	1	1	1	1	0.8215	1
4	BIEC2-878295	0.02871	0.03942	1	1	1	1	0.8215	1
4	BIEC2-878304	0.02871	0.03942	1	1	1	1	0.8215	1
5	BIEC2-901055	0.02875	0.03947	1	1	1	1	0.8215	1
10	BIEC2-111577	0.02878	0.0395	1	1	1	1	0.8215	1
5	BIEC2-898864	0.02879	0.03952	1	1	1	1	0.8215	1
2	BIEC2-476940	0.02879	0.03952	1	1	1	1	0.8215	1
8	BIEC2-1062284	0.02884	0.03957	1	1	1	1	0.8215	1
1	TBIEC2-21020	0.02885	0.03959	1	1	1	1	0.8215	1
1	TBIEC2-21036	0.02885	0.03959	1	1	1	1	0.8215	1
29	BIEC2-748946	0.02886	0.0396	1	1	1	1	0.8215	1
21	TBIEC2-588638	0.02889	0.03964	1	1	1	1	0.8215	1
21	BIEC2-560094	0.02889	0.03964	1	1	1	1	0.8215	1
14	BIEC2-255454	0.02889	0.03964	1	1	1	1	0.8215	1
3	BIEC2-770541	0.02891	0.03966	1	1	1	1	0.8215	1
32	BIEC2-1110615	0.02892	0.03968	1	1	1	1	0.8215	1
15	BIEC2-309422	0.02895	0.03972	1	1	1	1	0.8215	1
11	BIEC2-143784	0.02896	0.03973	1	1	1	1	0.8215	1
17	BIEC2-378145	0.02899	0.03977	1	1	1	1	0.8215	1
16	BIEC2-331092	0.02901	0.03979	1	1	1	1	0.8215	1
19	BIEC2-430185	0.02902	0.0398	1	1	1	1	0.8215	1
3	BIEC2-809739	0.02902	0.0398	1	1	1	1	0.8215	1
31	BIEC2-831009	0.02902	0.0398	1	1	1	1	0.8215	1
8	CUHSNP00000881	0.02904	0.03982	1	1	1	1	0.8215	1
4	BIEC2-878517	0.02904	0.03982	1	1	1	1	0.8215	1
21	BIEC2-559209	0.02905	0.03984	1	1	1	1	0.8215	1
1	BIEC2-90817	0.02907	0.03986	1	1	1	1	0.8215	1
1	BIEC2-12010	0.02908	0.03988	1	1	1	1	0.8215	1
1	BIEC2-11375	0.02908	0.03988	1	1	1	1	0.8215	1
23	BIEC2-608217	0.02909	0.03988	1	1	1	1	0.8215	1
23	BIEC2-608231	0.02909	0.03988	1	1	1	1	0.8215	1
23	BIEC2-639561	0.02909	0.03988	1	1	1	1	0.8215	1
14	BIEC2-268784	0.02912	0.03993	1	1	1	1	0.8215	1
5	BIEC2-908963	0.02913	0.03993	1	1	1	1	0.8215	1
7	BIEC2-1015133	0.02913	0.03993	1	1	1	1	0.8215	1
29	BIEC2-759193	0.02913	0.03994	1	1	1	1	0.8215	1
29	BIEC2-759337	0.02913	0.03994	1	1	1	1	0.8215	1
3	BIEC2-788493	0.02915	0.03996	1	1	1	1	0.8215	1
23	BIEC2-637804	0.02918	0.04	1	1	1	1	0.8215	1
31	BIEC2-838620	0.0292	0.04002	1	1	1	1	0.8215	1
19	BIEC2-430188	0.0292	0.04002	1	1	1	1	0.8215	1
17	BIEC2-376204	0.02921	0.04003	1	1	1	1	0.8215	1
2	BIEC2-502469	0.02925	0.04008	1	1	1	1	0.8215	1
28	BIEC2-775769	0.02931	0.04016	1	1	1	1	0.8215	1
1	BIEC2-45402	0.02932	0.04017	1	1	1	1	0.8215	1
15	BIEC2-295182	0.02936	0.04022	1	1	1	1	0.8215	1
12	BIEC2-167598	0.02936	0.04022	1	1	1	1	0.8215	1
7	BIEC2-1005837	0.02939	0.04026	1	1	1	1	0.8215	1
7	BIEC2-1005846	0.02939	0.04026	1	1	1	1	0.8215	1
7	BIEC2-1005852	0.02939	0.04026	1	1	1	1	0.8215	1
17	BIEC2-382969	0.02943	0.04031	1	1	1	1	0.8215	1
32	BIEC2-1116470	0.02945	0.04033	1	1	1	1	0.8215	1
16	BIEC2-334795	0.02946	0.04035	1	1	1	1	0.8215	1
16	BIEC2-350558	0.02946	0.04035	1	1	1	1	0.8215	1
15	BIEC2-284960	0.02949	0.04038	1	1	1	1	0.8215	1
15	BIEC2-284963	0.02949	0.04038	1	1	1	1	0.8215	1
29	BIEC2-750712	0.02953	0.04043	1	1	1	1	0.8215	1
16	BIEC2-354419	0.02954	0.04043	1	1	1	1	0.8215	1
30	BIEC2-872079	0.02954	0.04044	1	1	1	1	0.8215	1
4	BIEC2-930725	0.02956	0.04046	1	1	1	1	0.8215	1
16	BIEC2-359566	0.02959	0.0405	1	1	1	1	0.8215	1
16	BIEC2-359579	0.02959	0.0405	1	1	1	1	0.8215	1
2	BIEC2-466400	0.02963	0.04055	1	1	1	1	0.8215	1
30	BIEC2-871597	0.02964	0.04057	1	1	1	1	0.8215	1
4	BIEC2-882039	0.02969	0.04062	1	1	1	1	0.8215	1
12	BIEC2-168007	0.02973	0.04067	1	1	1	1	0.8215	1
1	BIEC2-50387	0.02973	0.04068	1	1	1	1	0.8215	1
1	BIEC2-50394	0.02973	0.04068	1	1	1	1	0.8215	1
21	BIEC2-554119	0.02976	0.04071	1	1	1	1	0.8215	1
18	BIEC2-401877	0.02978	0.04073	1	1	1	1	0.8215	1
12	BIEC2-172428	0.02978	0.04074	1	1	1	1	0.8215	1
12	BIEC2-172484	0.02978	0.04074	1	1	1	1	0.8215	1
2	BIEC2-467107	0.02985	0.04082	1	1	1	1	0.8215	1
10	BIEC2-131860	0.02986	0.04084	1	1	1	1	0.8215	1
19	TBIEC2-469109	0.02989	0.04087	1	1	1	1	0.8215	1
15	BIEC2-311721	0.02992	0.0409	1	1	1	1	0.8215	1
6	TBIEC2-1004690	0.02992	0.04091	1	1	1	1	0.8215	1
32	BIEC2-1149355	0.02995	0.04094	1	1	1	1	0.8215	1
29	BIEC2-750661	0.02999	0.04099	1	1	1	1	0.8215	1
14	BIEC2-242750	0.02999	0.041	1	1	1	1	0.8215	1
10	BIEC2-138646	0.03	0.04101	1	1	1	1	0.8215	1
32	BIEC2-1114025	0.03005	0.04107	1	1	1	1	0.8215	1
29	BIEC2-789376	0.03005	0.04107	1	1	1	1	0.8215	1
3	BIEC2-809746	0.03007	0.0411	1	1	1	1	0.8215	1
3	BIEC2-775745	0.03012	0.04116	1	1	1	1	0.8215	1
3	BIEC2-775747	0.03012	0.04116	1	1	1	1	0.8215	1
14	BIEC2-262132	0.03013	0.04117	1	1	1	1	0.8215	1
14	BIEC2-262202	0.03013	0.04117	1	1	1	1	0.8215	1
21	BIEC2-555670	0.03014	0.04118	1	1	1	1	0.8215	1
8	TBIEC2-1120208	0.03015	0.04119	1	1	1	1	0.8215	1
8	TBIEC2-1120209	0.03015	0.04119	1	1	1	1	0.8215	1
2	BIEC2-486742	0.03019	0.04124	1	1	1	1	0.8215	1
2	BIEC2-486751	0.03019	0.04124	1	1	1	1	0.8215	1
11	BIEC2-162465	0.03019	0.04124	1	1	1	1	0.8215	1
20	BIEC2-535907	0.03023	0.04129	1	1	1	1	0.8215	1
20	BIEC2-535912	0.03023	0.04129	1	1	1	1	0.8215	1
16	BIEC2-350009	0.03035	0.04144	1	1	1	1	0.8215	1
15	BIEC2-312201	0.03038	0.04148	1	1	1	1	0.8215	1
1	BIEC2-80054	0.0304	0.0415	1	1	1	1	0.8215	1
1	BIEC2-27609	0.0304	0.0415	1	1	1	1	0.8215	1
1	BIEC2-27617	0.0304	0.0415	1	1	1	1	0.8215	1
18	BIEC2-413778	0.03043	0.04154	1	1	1	1	0.8215	1
4	BIEC2-879071	0.03048	0.0416	1	1	1	1	0.8215	1
4	BIEC2-879081	0.03048	0.0416	1	1	1	1	0.8215	1
3	BIEC2-805010	0.03048	0.0416	1	1	1	1	0.8215	1
20	BIEC2-559789	0.03049	0.04161	1	1	1	1	0.8215	1
19	BIEC2-465965	0.03056	0.04169	1	1	1	1	0.8215	1
18	BIEC2-394529	0.03057	0.04171	1	1	1	1	0.8215	1
2	BIEC2-494354	0.03057	0.04171	1	1	1	1	0.8215	1
7	BIEC2-980294	0.03058	0.04172	1	1	1	1	0.8215	1
24	BIEC2-629991	0.0306	0.04174	1	1	1	1	0.8215	1
1	BIEC2-47536	0.03061	0.04175	1	1	1	1	0.8215	1
1	UKUL191	0.03061	0.04175	1	1	1	1	0.8215	1
9	BIEC2-1094428	0.03061	0.04176	1	1	1	1	0.8215	1
10	BIEC2-96531	0.03062	0.04177	1	1	1	1	0.8215	1
1	UKUL7	0.03064	0.04179	1	1	1	1	0.8215	1
7	BIEC2-981407	0.03065	0.0418	1	1	1	1	0.8215	1
1	BIEC2-30716	0.03072	0.04189	1	1	1	1	0.8215	1
4	CUHSNP00150422	0.03072	0.0419	1	1	1	1	0.8215	1
15	BIEC2-303479	0.03073	0.04191	1	1	1	1	0.8215	1
1	BIEC2-90918	0.03077	0.04196	1	1	1	1	0.8215	1
19	BIEC2-443265	0.03081	0.042	1	1	1	1	0.8215	1
6	BIEC2-990348	0.03082	0.04201	1	1	1	1	0.8215	1
6	BIEC2-942204	0.03082	0.04201	1	1	1	1	0.8215	1
28	BIEC2-761112	0.03082	0.04202	1	1	1	1	0.8215	1
1	UKUL342	0.0309	0.04212	1	1	1	1	0.8215	1
16	BIEC2-337205	0.03092	0.04213	1	1	1	1	0.8215	1
5	BIEC2-906279	0.03092	0.04214	1	1	1	1	0.8215	1
9	BIEC2-1107220	0.03095	0.04218	1	1	1	1	0.8215	1
16	BIEC2-354779	0.03095	0.04218	1	1	1	1	0.8215	1
22	TBIEC2-610080	0.03095	0.04218	1	1	1	1	0.8215	1
6	BIEC2-986089	0.03097	0.0422	1	1	1	1	0.8215	1
17	BIEC2-366745	0.03097	0.0422	1	1	1	1	0.8215	1
1	BIEC2-37541	0.03102	0.04227	1	1	1	1	0.8215	1
16	BIEC2-371498	0.03107	0.04232	1	1	1	1	0.8215	1
16	UKUL2996	0.03107	0.04232	1	1	1	1	0.8215	1
4	BIEC2-871985	0.03111	0.04237	1	1	1	1	0.8215	1
20	BIEC2-533610	0.03112	0.04239	1	1	1	1	0.8215	1
20	BIEC2-517206	0.03114	0.0424	1	1	1	1	0.8215	1
2	BIEC2-481929	0.03116	0.04243	1	1	1	1	0.8215	1
2	BIEC2-481934	0.03116	0.04243	1	1	1	1	0.8215	1
7	BIEC2-1001181	0.0312	0.04248	1	1	1	1	0.8215	1
7	BIEC2-1001182	0.0312	0.04248	1	1	1	1	0.8215	1
5	BIEC2-924989	0.03121	0.0425	1	1	1	1	0.8215	1
14	BIEC2-261482	0.03124	0.04253	1	1	1	1	0.8215	1
3	BIEC2-793103	0.03125	0.04255	1	1	1	1	0.8215	1
5	BIEC2-925930	0.03127	0.04257	1	1	1	1	0.8215	1
8	BIEC2-1052740	0.03128	0.04258	1	1	1	1	0.8215	1
8	BIEC2-1052741	0.03128	0.04258	1	1	1	1	0.8215	1
18	BIEC2-417594	0.03128	0.04258	1	1	1	1	0.8215	1
4	BIEC2-884324	0.03133	0.04264	1	1	1	1	0.8215	1
3	BIEC2-788604	0.03134	0.04265	1	1	1	1	0.8215	1
3	TBIEC2-828881	0.03134	0.04265	1	1	1	1	0.8215	1
3	TBIEC2-828939	0.03134	0.04265	1	1	1	1	0.8215	1
3	TBIEC2-828956	0.03134	0.04265	1	1	1	1	0.8215	1
19	TBIEC2-451005	0.03138	0.04271	1	1	1	1	0.8215	1
1	BIEC2-2574	0.03139	0.04272	1	1	1	1	0.8215	1
7	BIEC2-1005762	0.0314	0.04273	1	1	1	1	0.8215	1
21	BIEC2-564742	0.03143	0.04276	1	1	1	1	0.8215	1
1	BIEC2-6250	0.03143	0.04276	1	1	1	1	0.8215	1
21	BIEC2-564728	0.03145	0.04279	1	1	1	1	0.8215	1
29	BIEC2-749343	0.03147	0.04282	1	1	1	1	0.8215	1
12	BIEC2-198924	0.03151	0.04286	1	1	1	1	0.8215	1
28	BIEC2-723313	0.03154	0.04289	1	1	1	1	0.8215	1
8	BIEC2-1042109	0.03154	0.0429	1	1	1	1	0.8215	1
20	BIEC2-531095	0.03156	0.04292	1	1	1	1	0.8215	1
9	TBIEC2-1139431	0.03157	0.04294	1	1	1	1	0.8215	1
9	BIEC2-1139433	0.03157	0.04294	1	1	1	1	0.8215	1
31	BIEC2-831297	0.03158	0.04294	1	1	1	1	0.8215	1
27	BIEC2-702544	0.03159	0.04296	1	1	1	1	0.8215	1
27	BIEC2-702545	0.03159	0.04296	1	1	1	1	0.8215	1
27	BIEC2-702547	0.03159	0.04296	1	1	1	1	0.8215	1
6	BIEC2-937644	0.03159	0.04296	1	1	1	1	0.8215	1
27	BIEC2-718184	0.03161	0.04298	1	1	1	1	0.8215	1
6	BIEC2-936728	0.03164	0.04302	1	1	1	1	0.8215	1
17	BIEC2-376173	0.03165	0.04303	1	1	1	1	0.8215	1
2	BIEC2-491393	0.03167	0.04305	1	1	1	1	0.8215	1
1	BIEC2-64865	0.03169	0.04309	1	1	1	1	0.8215	1
14	BIEC2-258231	0.03171	0.04311	1	1	1	1	0.8215	1
14	BIEC2-258232	0.03171	0.04311	1	1	1	1	0.8215	1
22	BIEC2-621071	0.03175	0.04315	1	1	1	1	0.8215	1
1	BIEC2-19943	0.03175	0.04316	1	1	1	1	0.8215	1
16	BIEC2-354854	0.03178	0.0432	1	1	1	1	0.8215	1
8	BIEC2-1120694	0.03179	0.0432	1	1	1	1	0.8215	1
32	BIEC2-1121428	0.03179	0.0432	1	1	1	1	0.8215	1
31	BIEC2-836939	0.03181	0.04323	1	1	1	1	0.8215	1
1	BIEC2-15754	0.03182	0.04324	1	1	1	1	0.8215	1
19	BIEC2-445565	0.03182	0.04324	1	1	1	1	0.8215	1
3	BIEC2-815113	0.03186	0.04329	1	1	1	1	0.8215	1
1	BIEC2-37923	0.03187	0.04331	1	1	1	1	0.8215	1
1	BIEC2-37925	0.03187	0.04331	1	1	1	1	0.8215	1
21	BIEC2-588553	0.03189	0.04333	1	1	1	1	0.8215	1
28	BIEC2-723369	0.03189	0.04333	1	1	1	1	0.8215	1
23	UKUL3724	0.0319	0.04334	1	1	1	1	0.8215	1
24	BIEC2-643268	0.03191	0.04335	1	1	1	1	0.8215	1
19	BIEC2-443006	0.03198	0.04344	1	1	1	1	0.8215	1
19	BIEC2-443011	0.03198	0.04344	1	1	1	1	0.8215	1
19	BIEC2-465739	0.03198	0.04344	1	1	1	1	0.8215	1
20	BIEC2-537391	0.03199	0.04345	1	1	1	1	0.8215	1
20	BIEC2-537396	0.03199	0.04345	1	1	1	1	0.8215	1
4	BIEC2-874098	0.03202	0.04348	1	1	1	1	0.8215	1
12	BIEC2-177961	0.03202	0.04349	1	1	1	1	0.8215	1
4	BIEC2-850009	0.03205	0.04352	1	1	1	1	0.8215	1
2	BIEC2-476158	0.03206	0.04353	1	1	1	1	0.8215	1
4	BIEC2-874128	0.03211	0.04359	1	1	1	1	0.8215	1
2	BIEC2-477879	0.03212	0.04361	1	1	1	1	0.8215	1
2	BIEC2-477882	0.03212	0.04361	1	1	1	1	0.8215	1
14	BIEC2-255575	0.03214	0.04363	1	1	1	1	0.8215	1
19	BIEC2-461737	0.03215	0.04364	1	1	1	1	0.8215	1
11	BIEC2-143478	0.03215	0.04365	1	1	1	1	0.8215	1
3	BIEC2-778748	0.03216	0.04365	1	1	1	1	0.8215	1
20	BIEC2-519091	0.03217	0.04368	1	1	1	1	0.8215	1
31	BIEC2-881624	0.03219	0.0437	1	1	1	1	0.8215	1
19	BIEC2-461529	0.0322	0.04371	1	1	1	1	0.8215	1
17	BIEC2-375238	0.03222	0.04374	1	1	1	1	0.8215	1
16	BIEC2-335655	0.03227	0.0438	1	1	1	1	0.8215	1
16	BIEC2-345510	0.03229	0.04382	1	1	1	1	0.8215	1
18	BIEC2-417664	0.03233	0.04387	1	1	1	1	0.8215	1
23	BIEC2-608627	0.03233	0.04387	1	1	1	1	0.8215	1
9	BIEC2-1096545	0.03233	0.04387	1	1	1	1	0.8215	1
21	BIEC2-593836	0.03235	0.04389	1	1	1	1	0.8215	1
2	BIEC2-479603	0.03236	0.04391	1	1	1	1	0.8215	1
2	BIEC2-479608	0.03236	0.04391	1	1	1	1	0.8215	1
14	BIEC2-259878	0.03244	0.044	1	1	1	1	0.8215	1
18	BIEC2-408972	0.03248	0.04405	1	1	1	1	0.8215	1
16	BIEC2-331986	0.03253	0.04411	1	1	1	1	0.8215	1
25	BIEC2-662459	0.03256	0.04414	1	1	1	1	0.8215	1
3	BIEC2-850846	0.0326	0.04419	1	1	1	1	0.8215	1
17	BIEC2-374974	0.03261	0.04421	1	1	1	1	0.8215	1
23	BIEC2-624091	0.03262	0.04422	1	1	1	1	0.8215	1
8	BIEC2-1038534	0.03262	0.04423	1	1	1	1	0.8215	1
2	BIEC2-489517	0.03265	0.04426	1	1	1	1	0.8215	1
2	BIEC2-489552	0.03268	0.04429	1	1	1	1	0.8215	1
2	BIEC2-489553	0.03268	0.04429	1	1	1	1	0.8215	1
14	BIEC2-255377	0.03269	0.0443	1	1	1	1	0.8215	1
11	BIEC2-150121	0.0327	0.04432	1	1	1	1	0.8215	1
20	BIEC2-540033	0.0327	0.04432	1	1	1	1	0.8215	1
4	BIEC2-868044	0.03274	0.04437	1	1	1	1	0.8215	1
4	BIEC2-868070	0.03274	0.04437	1	1	1	1	0.8215	1
4	BIEC2-870616	0.03275	0.04438	1	1	1	1	0.8215	1
8	BIEC2-1062318	0.0328	0.04444	1	1	1	1	0.8215	1
28	BIEC2-782985	0.03281	0.04446	1	1	1	1	0.8215	1
21	BIEC2-565756	0.03281	0.04446	1	1	1	1	0.8215	1
20	BIEC2-543220	0.03286	0.04452	1	1	1	1	0.8215	1
20	BIEC2-543221	0.03286	0.04452	1	1	1	1	0.8215	1
10	BIEC2-130408	0.03288	0.04453	1	1	1	1	0.8215	1
14	BIEC2-255738	0.03288	0.04454	1	1	1	1	0.8215	1
6	BIEC2-938367	0.0329	0.04456	1	1	1	1	0.8215	1
9	BIEC2-1085310	0.0329	0.04456	1	1	1	1	0.8215	1
8	BIEC2-1032640	0.03292	0.04459	1	1	1	1	0.8215	1
20	BIEC2-568157	0.03294	0.04461	1	1	1	1	0.8215	1
1	BIEC2-89613	0.03294	0.04461	1	1	1	1	0.8215	1
1	BIEC2-80889	0.03296	0.04464	1	1	1	1	0.8215	1
14	BIEC2-289774	0.03301	0.04469	1	1	1	1	0.8215	1
14	TBIEC2-290107	0.03301	0.04469	1	1	1	1	0.8215	1
14	TBIEC2-290238	0.03301	0.04469	1	1	1	1	0.8215	1
14	BIEC2-277655	0.03301	0.04469	1	1	1	1	0.8215	1
4	BIEC2-872144	0.03306	0.04476	1	1	1	1	0.8215	1
17	BIEC2-383020	0.03312	0.04483	1	1	1	1	0.8215	1
28	BIEC2-723374	0.03313	0.04484	1	1	1	1	0.8215	1
30	BIEC2-822765	0.03315	0.04487	1	1	1	1	0.8215	1
1	BIEC2-9379	0.03321	0.04494	1	1	1	1	0.8215	1
2	BIEC2-491373	0.03323	0.04497	1	1	1	1	0.8215	1
1	UKUL6	0.03324	0.04498	1	1	1	1	0.8215	1
12	BIEC2-194941	0.03331	0.04506	1	1	1	1	0.8215	1
12	BIEC2-194942	0.03331	0.04506	1	1	1	1	0.8215	1
12	BIEC2-194943	0.03331	0.04506	1	1	1	1	0.8215	1
12	BIEC2-194967	0.03331	0.04506	1	1	1	1	0.8215	1
32	BIEC2-1118550	0.03332	0.04507	1	1	1	1	0.8215	1
27	BIEC2-751382	0.03332	0.04508	1	1	1	1	0.8215	1
4	BIEC2-904068	0.03332	0.04508	1	1	1	1	0.8215	1
32	BIEC2-1110883	0.03334	0.0451	1	1	1	1	0.8215	1
32	BIEC2-1119280	0.03335	0.04511	1	1	1	1	0.8215	1
5	BIEC2-945824	0.03345	0.04523	1	1	1	1	0.8215	1
18	BIEC2-408764	0.03346	0.04524	1	1	1	1	0.8215	1
9	BIEC2-1106244	0.03347	0.04525	1	1	1	1	0.8215	1
6	BIEC2-937261	0.0335	0.0453	1	1	1	1	0.8215	1
8	BIEC2-1122426	0.03352	0.04532	1	1	1	1	0.8215	1
15	BIEC2-322448	0.03352	0.04532	1	1	1	1	0.8215	1
10	BIEC2-106641	0.03353	0.04533	1	1	1	1	0.8215	1
28	TBIEC2-768798	0.03355	0.04535	1	1	1	1	0.8215	1
4	BIEC2-878351	0.03357	0.04538	1	1	1	1	0.8215	1
19	BIEC2-450178	0.0336	0.04542	1	1	1	1	0.8215	1
18	BIEC2-413502	0.03363	0.04546	1	1	1	1	0.8215	1
10	BIEC2-139181	0.03364	0.04547	1	1	1	1	0.8215	1
4	BIEC2-918059	0.03365	0.04548	1	1	1	1	0.8215	1
21	BIEC2-589249	0.03365	0.04548	1	1	1	1	0.8215	1
7	BIEC2-1059200	0.03369	0.04552	1	1	1	1	0.8215	1
1	BIEC2-8426	0.03369	0.04553	1	1	1	1	0.8215	1
7	BIEC2-1002618	0.03372	0.04557	1	1	1	1	0.8215	1
18	BIEC2-439242	0.03373	0.04558	1	1	1	1	0.8215	1
11	BIEC2-167284	0.03377	0.04563	1	1	1	1	0.8215	1
4	BIEC2-926794	0.03378	0.04563	1	1	1	1	0.8215	1
4	BIEC2-877728	0.0338	0.04566	1	1	1	1	0.8215	1
[truncated: 47,270 more rows]
