# Supplementary material for: Selection in Australian Thoroughbred horses acts on a locus associated with early two-year old speed
Source: PLoS One. 2020 Feb 12;15(2):e0227212. doi: 10.1371/journal.pone.0227212 (PMC7015314; doi:10.1371/journal.pone.0227212)
Supplement: S6 Table — The region spans from 33.2–35.6Mb. (XLSX) [file pone.0227212.s011.xlsx]

## Sheet: Sheet1
ensembl_gene_id	external_gene_name	chromosome_name	start_position	end_position
ENSECAG00000005159	KCTD16	14	33112823	33113596
ENSECAG00000003965	YIPF5	14	33145648	33158314
ENSECAG00000009473	NR3C1	14	33819335	33923603
ENSECAG00000012336	ARHGAP26	14	33978983	34396100
ENSECAG00000026043	RF00340	14	34518140	34518246
ENSECAG00000020769	FGF1	14	34528211	34545200
ENSECAG00000005384	SPRY4	14	34800013	34801192
ENSECAG00000021907	NDFIP1	14	34923787	34945363
ENSECAG00000023055	GNPDA1	14	35027978	35036904
ENSECAG00000003091	RNF14	14	35047507	35070227
ENSECAG00000011213	PCDH12	14	35083166	35096269
ENSECAG00000011434	DELE1	14	35102763	35115020
ENSECAG00000015153	PCDH1	14	35150402	35164668
ENSECAG00000015544	ARAP3	14	35334664	35353551
ENSECAG00000017933	FCHSD1	14	35357478	35365648
ENSECAG00000020085	RELL2	14	35366894	35369929
ENSECAG00000020589	HDAC3	14	35370458	35384036
ENSECAG00000020822	DIAPH1	14	35386136	35479563
ENSECAG00000016123	PCDHGC5	14	35492138	35639947
ENSECAG00000003633	PCDHGB4	14	35581071	35598983
ENSECAG00000005465	PCDHGA2	14	35642590	35645046
ENSECAG00000005500	PCDHGA1	14	35650322	35652751
ENSECAG00000005542	SLC25A2	14	35675837	35676791
ENSECAG00000005591	PCDHB15	14	35712668	35715028
ENSECAG00000001252	PCDHB14	14	35727351	35729747
ENSECAG00000001398	PCDHB16	14	35749045	35751369
ENSECAG00000001422	PCDHB7	14	35759788	35762175
ENSECAG00000006126	PCDHB3	14	35783582	35823569
ENSECAG00000001573	PCDHB2	14	35830154	35832550
ENSECAG00000001755	PCDHB1	14	35862455	35864911
ENSECAG00000007418	PCDHAC2	14	35970238	35972547
ENSECAG00000009534	PCDHA12	14	36040338	36048316
ENSECAG00000012214	PCDHA3	14	36093163	36100520
ENSECAG00000013199	PCDHA1	14	36104649	36117354
ENSECAG00000025730	RF00006	14	36204399	36204489
ENSECAG00000014412	ZMAT2	14	36208032	36213032
ENSECAG00000014461	HARS2	14	36214470	36220638
ENSECAG00000021986	HARS	14	36220810	36231271
ENSECAG00000011014	DND1	14	36231865	36234235
ENSECAG00000012779	IK	14	36234846	36252965
ENSECAG00000023131	NDUFA2	14	36253868	36255844
ENSECAG00000023144	TMCO6	14	36255844	36261218
ENSECAG00000001784	CD14	14	36269120	36270284
ENSECAG00000004900	SLC35A4	14	36301489	36302463
ENSECAG00000003436	APBB3	14	36305566	36311548
ENSECAG00000014366	SRA1	14	36312352	36318423
ENSECAG00000015036	ANKHD1	14	36319422	36440217
ENSECAG00000026066	RF00026	14	36340658	36340763
ENSECAG00000008363	SLC4A9	14	36465406	36476918
ENSECAG00000010656	HBEGF	14	36492030	36499880
ENSECAG00000012655	CYSTM1	14	36585978	36628311
ENSECAG00000013590	PSD2	14	36950560	36978836
ENSECAG00000016958	CXXC5	14	37074780	37108642
ENSECAG00000026911	UBE2D2	14	37129398	37175041
ENSECAG00000017396	TMEM173	14	37211795	37215803
ENSECAG00000005172	SMIM33	14	37218678	37219073
ENSECAG00000018646	DNAJC18	14	37248883	37264795
ENSECAG00000020376	SPATA24	14	37273610	37278933
ENSECAG00000005235	PROB1	14	37280879	37283926
ENSECAG00000020503	MZB1	14	37286152	37288013
ENSECAG00000021087	SLC23A1	14	37291570	37303537
ENSECAG00000012036	PAIP2	14	37302637	37322107
ENSECAG00000025989	RF00090	14	37373366	37373567
ENSECAG00000019628	SIL1	14	37475974	37631187
ENSECAG00000023991	CTNNA1	14	37644936	37799961
ENSECAG00000007331	LRRTM2	14	37705659	37708691
