# Supplementary material for: Selection in Australian Thoroughbred horses acts on a locus associated with early two-year old speed
Source: PLoS One. 2020 Feb 12;15(2):e0227212. doi: 10.1371/journal.pone.0227212 (PMC7015314; doi:10.1371/journal.pone.0227212)
Supplement: S7 Table — Allele frequencies among elite Australian horses (n = 109, CPI > 2, i.e. earned more than double the average) were compared to low performing Australian horses (n = 232, CPI < 0.56, i.e. earned less than half the average). Following correction for multiple testing a SNP associated with the elite performance phenotype in Australian horses was identified (EqCab 14: 35578513, P = 0.00238). (XLSX) [file pone.0227212.s012.xlsx]

## Sheet: Sheet1
Chromosome	Affymetrix SNP name	Position	Allele A1	Freq of allele A1 in non-elite Australian population	Freq of allele A1 in elite Australian population	Allele A2	CHISQ	P value	OR	P_Bonferonni adjusted
14	AX-103033196	35578513	A	0.4579	0.2816	G	18.02	2.187e-05	2.156	0.00238102
14	AX-104382895	35758560	A	0.2005	0.07222	C	15.23	9.51e-05	3.221	0.0103128
14	AX-103332369	35342894	G	0.5239	0.3737	T	11.82	0.0005863	1.845	0.0619251
14	AX-103266461	35803115	C	0.173	0.07	A	11.65	0.0006405	2.779	0.0674541
14	AX-104995025	35088511	T	0.1837	0.08586	G	10.03	0.001543	2.396	0.154914
14	AX-104260140	35979430	C	0.1284	0.05093	T	9.432	0.002132	2.745	0.207558
14	AX-102966642	35860922	C	0.3964	0.2745	T	9.035	0.002649	1.736	0.251081
14	AX-104064850	35888975	G	0.1166	0.05392	A	6.281	0.0122	2.316	1
14	AX-104807353	35958479	C	0.08734	0.04128	T	4.659	0.03089	2.222	1
14	AX-104392456	35723689	C	0.2193	0.1495	A	4.481	0.03427	1.598	1
14	AX-104262527	35257195	G	0.1067	0.0566	A	4.382	0.03632	1.99	1
14	AX-103062808	35892033	A	0.09052	0.04587	G	4.197	0.04049	2.07	1
14	AX-104657735	35782517	A	0.08186	0.04128	G	3.786	0.05167	2.07	1
14	AX-104676755	35287471	A	0.2091	0.1468	C	3.749	0.05284	1.536	1
14	AX-103523482	35669710	C	0.2091	0.1468	A	3.749	0.05284	1.536	1
14	AX-104894029	35669868	T	0.2091	0.1468	C	3.749	0.05284	1.536	1
14	AX-103800643	35806593	C	0.1315	0.07921	T	3.685	0.0549	1.759	1
14	AX-104691662	35960584	G	0.2031	0.1415	T	3.663	0.05564	1.546	1
14	AX-103410768	35787643	G	0.08658	0.04587	A	3.603	0.05767	1.972	1
14	AX-104403796	35198336	C	0.1039	0.05963	T	3.554	0.05942	1.828	1
14	AX-105014081	35491369	T	0.2056	0.1468	C	3.376	0.06615	1.505	1
14	AX-104719380	35676740	G	0.2069	0.1481	A	3.329	0.06807	1.5	1
14	AX-104367657	35021246	G	0.266	0.199	A	3.329	0.06808	1.459	1
14	AX-103172412	35687375	T	0.2047	0.1468	G	3.287	0.06983	1.496	1
14	AX-103119422	35868983	A	0.1502	0.2067	C	3.237	0.07198	0.6783	1
14	AX-103650878	35340917	T	0.2035	0.1468	G	3.151	0.07586	1.485	1
14	AX-104874836	35830158	C	0.2031	0.1462	T	3.103	0.07813	1.488	1
14	AX-103533765	35194221	G	0.2229	0.1667	A	2.86	0.0908	1.435	1
14	AX-103206112	35760957	C	0.2	0.1468	T	2.802	0.09413	1.453	1
14	AX-104967036	35665904	A	0.2198	0.1651	G	2.749	0.09735	1.424	1
14	AX-103638805	35248396	T	0.09821	0.06075	C	2.584	0.108	1.684	1
14	AX-103909488	35801462	T	0.1035	0.06542	C	2.545	0.1107	1.65	1
14	AX-104636537	35605370	C	0.2254	0.1729	T	2.424	0.1195	1.392	1
14	AX-104706329	35055928	C	0.1053	0.06881	T	2.313	0.1283	1.592	1
14	AX-103955383	35254501	A	0.2198	0.1697	G	2.294	0.1298	1.378	1
14	AX-103222971	35234676	A	0.2845	0.3394	G	2.126	0.1449	0.7737	1
14	AX-103836318	35650028	A	0.3043	0.3578	G	1.937	0.164	0.7853	1
14	AX-104804021	35511402	C	0.2857	0.338	A	1.905	0.1675	0.7836	1
14	AX-104423767	35223848	T	0.2879	0.3394	C	1.86	0.1726	0.7867	1
14	AX-103441597	35390893	C	0.287	0.338	T	1.81	0.1785	0.7883	1
14	AX-104811099	35346076	G	0.3092	0.3598	A	1.699	0.1924	0.7964	1
14	AX-103297888	35348357	A	0.2866	0.3349	G	1.636	0.2009	0.7981	1
14	AX-103332161	35563366	A	0.2866	0.3349	G	1.636	0.2009	0.7981	1
14	AX-104359213	35610284	T	0.2866	0.3349	C	1.636	0.2009	0.7981	1
14	AX-103489900	35391808	G	0.287	0.3349	A	1.609	0.2046	0.7994	1
14	AX-103438618	35583984	G	0.3061	0.3571	T	1.606	0.2051	0.7939	1
14	AX-103181142	35387708	C	0.3087	0.3565	T	1.532	0.2157	0.8061	1
14	AX-104307921	35361117	C	0.2956	0.3411	T	1.407	0.2355	0.8104	1
14	AX-103176001	35363681	T	0.2909	0.3349	C	1.349	0.2454	0.815	1
14	AX-103115592	35521587	A	0.2909	0.3349	G	1.349	0.2454	0.815	1
14	AX-104760794	35100681	A	0.3017	0.344	G	1.23	0.2674	0.8239	1
14	AX-103898187	35224519	C	0.2935	0.3349	T	1.191	0.2751	0.8251	1
14	AX-103456787	35944378	C	0.2957	0.3349	T	1.066	0.3018	0.8338	1
14	AX-104811160	35988470	G	0.06279	0.04286	T	1.056	0.3041	1.496	1
14	AX-105014082	35958573	A	0.2965	0.3349	C	1.019	0.3127	0.8373	1
14	AX-104562023	35907414	A	0.2974	0.3349	G	0.9735	0.3238	0.8408	1
14	AX-103230104	35999735	T	0.2948	0.3303	G	0.8769	0.349	0.8475	1
14	AX-103595265	35471072	C	0.04673	0.06373	A	0.8064	0.3692	0.7202	1
14	AX-104863972	35091406	A	0.2866	0.3194	G	0.7597	0.3834	0.856	1
14	AX-104689949	35258090	T	0.4073	0.4404	C	0.6656	0.4146	0.8734	1
14	AX-103552095	35390552	A	0.3056	0.3366	C	0.6156	0.4327	0.8671	1
14	AX-104155645	35101570	T	0.4177	0.4495	C	0.6115	0.4342	0.8785	1
14	AX-103355992	35101498	C	0.4181	0.4495	T	0.5987	0.4391	0.8798	1
14	AX-105014077	35103675	C	0.4181	0.4495	T	0.5987	0.4391	0.8798	1
14	AX-104305241	35228261	G	0.4091	0.4404	A	0.5951	0.4405	0.8798	1
14	AX-103438739	35743989	G	0.06853	0.05208	T	0.5902	0.4424	1.339	1
14	AX-104635944	35127823	T	0.4461	0.4159	C	0.5442	0.4607	1.131	1
14	AX-104341484	35000778	T	0.4159	0.445	C	0.5106	0.4749	0.8884	1
14	AX-103722685	35027562	A	0.1336	0.1147	G	0.4782	0.4893	1.191	1
14	AX-104792234	35010427	A	0.153	0.133	G	0.4736	0.4913	1.177	1
14	AX-104958712	35015947	C	0.1357	0.1179	T	0.4025	0.5258	1.175	1
14	AX-104322361	35671602	A	0.4844	0.5092	C	0.3593	0.5489	0.9058	1
14	AX-104359119	35004860	C	0.5048	0.4785	T	0.3561	0.5507	1.111	1
14	AX-103750196	35594899	T	0.132	0.1167	C	0.261	0.6094	1.151	1
14	AX-104096364	35684160	T	0.5109	0.4905	C	0.2399	0.6243	1.085	1
14	AX-103380204	35614844	A	0.4891	0.5093	G	0.2388	0.6251	0.9223	1
14	AX-104627237	35237982	C	0.1174	0.1055	T	0.2076	0.6487	1.128	1
14	AX-104053990	35188909	T	0.1164	0.1055	C	0.1751	0.6756	1.117	1
14	AX-104232751	35235095	A	0.1164	0.1055	G	0.1751	0.6756	1.117	1
14	AX-103660212	35221114	T	0.1207	0.1101	C	0.1609	0.6883	1.109	1
14	AX-103386166	35092476	G	0.1169	0.1065	A	0.1582	0.6908	1.111	1
14	AX-103299882	35596698	C	0.1787	0.1667	A	0.1382	0.7101	1.088	1
14	AX-104364995	35943788	T	0.1109	0.1019	C	0.1241	0.7246	1.1	1
14	AX-104692630	35519776	C	0.4954	0.4813	T	0.1148	0.7348	1.058	1
14	AX-104918810	35153773	T	0.3922	0.3796	C	0.0987	0.7534	1.055	1
14	AX-103627946	35603146	T	0.4825	0.4954	C	0.09683	0.7557	0.9499	1
14	AX-104268380	35756404	T	0.1272	0.1193	C	0.08461	0.7711	1.076	1
14	AX-103592985	35164335	C	0.3957	0.3843	T	0.08005	0.7772	1.049	1
14	AX-103337221	35698523	A	0.4892	0.5	C	0.0689	0.7929	0.9578	1
14	AX-104478120	35439647	T	0.4892	0.5	C	0.06847	0.7936	0.9578	1
14	AX-103788574	35953786	C	0.4892	0.5	T	0.06847	0.7936	0.9578	1
14	AX-103601162	35196125	C	0.1169	0.1101	A	0.06727	0.7954	1.07	1
14	AX-104890510	35172294	G	0.3957	0.3853	A	0.06621	0.7969	1.044	1
14	AX-103307207	35145978	T	0.3766	0.367	C	0.05895	0.8082	1.042	1
14	AX-104293047	35305157	C	0.4913	0.5	T	0.04474	0.8325	0.9658	1
14	AX-104067143	35086649	C	0.3815	0.3899	T	0.04469	0.8326	0.965	1
14	AX-104083158	35176242	G	0.3879	0.3796	A	0.04195	0.8377	1.036	1
14	AX-103423340	35928173	A	0.487	0.4954	G	0.04182	0.838	0.9669	1
14	AX-103546532	35943314	A	0.1293	0.1239	G	0.03969	0.8421	1.051	1
14	AX-104893714	35176803	A	0.3922	0.3853	G	0.02986	0.8628	1.03	1
14	AX-103767232	35178177	T	0.3922	0.3853	G	0.02986	0.8628	1.03	1
14	AX-103848171	35286386	A	0.5065	0.5	G	0.02498	0.8744	1.026	1
14	AX-103181352	35929528	T	0.4858	0.4792	C	0.02363	0.8778	1.027	1
14	AX-103891162	35678329	G	0.4914	0.4861	T	0.01637	0.8982	1.021	1
14	AX-104510200	35150233	G	0.381	0.3761	A	0.01453	0.9041	1.021	1
14	AX-103040030	35455205	C	0.4957	0.5	A	0.01111	0.916	0.9828	1
14	AX-104942772	35686018	C	0.4956	0.5	A	0.01105	0.9163	0.9827	1
14	AX-104150505	35992529	T	0.3966	0.3945	C	0.002622	0.9592	1.009	1
14	AX-104917965	35047982	T	0.345	0.3469	C	0.002186	0.9627	0.9915	1
