# Supplementary material for: Selection in Australian Thoroughbred horses acts on a locus associated with early two-year old speed
Source: PLoS One. 2020 Feb 12;15(2):e0227212. doi: 10.1371/journal.pone.0227212 (PMC7015314; doi:10.1371/journal.pone.0227212)
Supplement: S8 Table — Allele frequencies among elite European horses (n = 242, CPI > 2, i.e. earned more than double the average) were compared to low performing European horses (n = 339, CPI < 0.56, i.e. earned less than half the average). Following correction for multiple testing no SNPs associated with the elite performance phenotype in European horses was identified. (XLSX) [file pone.0227212.s013.xlsx]

## Sheet: Sheet1
Chromosome	Affymetrix SNP name	Position	Allele A1	Freq of allele 1 in non-elite European population	Freq of allele A1 in elite European population	Allele A2	CHISQ	P value	OR	P_Bonferonni adjusted
14	AX-103750196	35594899	T	0.02025	0.05882	C	11.23	0.0008046	0.3307	0.083998
14	AX-103033196	35578513	A	0.2791	0.2128	G	6.453	0.01107	1.433	0.702803
14	AX-102966642	35860922	C	0.1291	0.1675	T	2.957	0.08553	0.7369	0.999941
14	AX-103266461	35803115	C	0.02366	0.01078	A	2.487	0.1148	2.225	0.999998
14	AX-103627946	35603146	T	0.5414	0.4979	C	2.117	0.1457	1.191	1
14	AX-104367657	35021246	G	0.1113	0.1394	A	1.937	0.164	0.7732	1
14	AX-104958712	35015947	C	0.05752	0.07676	T	1.704	0.1918	0.734	1
14	AX-103181352	35929528	T	0.5365	0.4978	C	1.607	0.2049	1.168	1
14	AX-103595265	35471072	C	0.0487	0.06699	A	1.572	0.2099	0.7131	1
14	AX-103040030	35455205	C	0.5414	0.5041	A	1.568	0.2105	1.161	1
14	AX-104096364	35684160	T	0.4667	0.5022	C	1.372	0.2415	0.8675	1
14	AX-103332369	35342894	G	0.1927	0.2215	T	1.347	0.2458	0.8389	1
14	AX-103722685	35027562	A	0.05605	0.07231	G	1.269	0.2599	0.7617	1
14	AX-104692630	35519776	C	0.4507	0.4833	T	1.194	0.2745	0.8772	1
14	AX-104995025	35088511	T	0.09783	0.1184	G	1.191	0.2751	0.8072	1
14	AX-104322361	35671602	A	0.5382	0.5064	C	1.112	0.2917	1.136	1
14	AX-103337221	35698523	A	0.5413	0.5103	C	1.087	0.2972	1.132	1
14	AX-104478120	35439647	T	0.5398	0.5103	C	0.9855	0.3208	1.126	1
14	AX-103380204	35614844	A	0.5398	0.5103	G	0.9855	0.3208	1.126	1
14	AX-104942772	35686018	C	0.4509	0.4791	A	0.8927	0.3448	0.8929	1
14	AX-104706329	35055928	C	0.06805	0.08264	T	0.8756	0.3494	0.8105	1
14	AX-104064850	35888975	G	0.08696	0.07143	A	0.8598	0.3538	1.238	1
14	AX-103788574	35953786	C	0.5398	0.5124	T	0.8524	0.3559	1.116	1
14	AX-103386166	35092476	G	0.05917	0.07261	A	0.8394	0.3596	0.8032	1
14	AX-104403796	35198336	C	0.06342	0.07708	T	0.8156	0.3665	0.8108	1
14	AX-104293047	35305157	C	0.5383	0.5124	T	0.7631	0.3824	1.11	1
14	AX-103423340	35928173	A	0.5383	0.5124	G	0.7582	0.3839	1.109	1
14	AX-104676755	35287471	A	0.1239	0.1411	C	0.7307	0.3927	0.861	1
14	AX-104150505	35992529	T	0.4009	0.4253	C	0.6933	0.405	0.9041	1
14	AX-103523482	35669710	C	0.118	0.1343	A	0.6873	0.4071	0.8624	1
14	AX-103206112	35760957	C	0.1124	0.1281	T	0.661	0.4162	0.8622	1
14	AX-104874836	35830158	C	0.119	0.135	T	0.6481	0.4208	0.8651	1
14	AX-104894029	35669868	T	0.1165	0.1322	C	0.646	0.4215	0.8655	1
14	AX-103533765	35194221	G	0.1224	0.1384	A	0.6439	0.4223	0.8682	1
14	AX-104691662	35960584	G	0.1224	0.1384	T	0.6431	0.4226	0.868	1
14	AX-104807353	35958479	C	0.05325	0.06405	T	0.604	0.4371	0.822	1
14	AX-103438739	35743989	G	0.04245	0.0524	T	0.593	0.4413	0.8017	1
14	AX-103848171	35286386	A	0.4587	0.4814	G	0.5846	0.4445	0.9129	1
14	AX-103891162	35678329	G	0.4513	0.4731	T	0.5409	0.4621	0.916	1
14	AX-104359119	35004860	C	0.5398	0.5177	T	0.5221	0.47	1.093	1
14	AX-103955383	35254501	A	0.1228	0.1364	G	0.4648	0.4954	0.8865	1
14	AX-104392456	35723689	C	0.1185	0.1319	A	0.4511	0.5018	0.885	1
14	AX-104262527	35257195	G	0.06399	0.07384	A	0.4253	0.5143	0.8575	1
14	AX-104811099	35346076	G	0.3422	0.3604	A	0.4108	0.5215	0.9231	1
14	AX-104510200	35150233	G	0.3923	0.4108	A	0.3999	0.5271	0.9261	1
14	AX-103836318	35650028	A	0.3432	0.361	G	0.3916	0.5315	0.9249	1
14	AX-104967036	35665904	A	0.1239	0.1364	G	0.3906	0.532	0.8956	1
14	AX-104636537	35605370	C	0.1713	0.1572	T	0.3867	0.534	1.109	1
14	AX-104657735	35782517	A	0.05193	0.06042	G	0.3856	0.5346	0.8518	1
14	AX-104382895	35758560	A	0.0489	0.04091	C	0.3805	0.5373	1.205	1
14	AX-103660212	35221114	T	0.06195	0.07083	C	0.3619	0.5475	0.8663	1
14	AX-103898187	35224519	C	0.3378	0.3548	T	0.361	0.548	0.9276	1
14	AX-103172412	35687375	T	0.115	0.1266	G	0.354	0.5519	0.8972	1
14	AX-103592985	35164335	C	0.3979	0.4153	T	0.3527	0.5526	0.9306	1
14	AX-104792234	35010427	A	0.08112	0.09091	G	0.3471	0.5557	0.8828	1
14	AX-104305241	35228261	G	0.3982	0.4153	A	0.341	0.5593	0.9317	1
14	AX-104689949	35258090	T	0.3979	0.4149	C	0.3378	0.5611	0.9319	1
14	AX-103552095	35390552	A	0.3473	0.3638	C	0.3294	0.566	0.9304	1
14	AX-103181142	35387708	C	0.3476	0.364	T	0.3285	0.5666	0.931	1
14	AX-103456787	35944378	C	0.3392	0.3554	T	0.3251	0.5686	0.9313	1
14	AX-103115592	35521587	A	0.3373	0.3533	G	0.3211	0.571	0.9315	1
14	AX-103909488	35801462	T	0.06065	0.06875	C	0.3073	0.5793	0.8746	1
14	AX-103176001	35363681	T	0.3378	0.3533	C	0.3024	0.5824	0.9335	1
14	AX-103062808	35892033	A	0.05473	0.06198	G	0.2724	0.6017	0.8763	1
14	AX-104719380	35676740	G	0.1165	0.1266	A	0.2674	0.6051	0.9102	1
14	AX-103767232	35178177	T	0.3982	0.4132	G	0.2635	0.6077	0.9397	1
14	AX-104917965	35047982	T	0.3538	0.3685	C	0.2535	0.6146	0.9383	1
14	AX-103650878	35340917	T	0.115	0.1245	G	0.2394	0.6247	0.9143	1
14	AX-104307921	35361117	C	0.3403	0.3542	T	0.2377	0.6259	0.9406	1
14	AX-103441597	35390893	C	0.3378	0.3512	T	0.2276	0.6333	0.942	1
14	AX-105014081	35491369	T	0.1268	0.1364	C	0.2251	0.6352	0.92	1
14	AX-104635944	35127823	T	0.4364	0.4504	C	0.2248	0.6354	0.9448	1
14	AX-103438618	35583984	G	0.3655	0.3518	T	0.2159	0.6422	1.062	1
14	AX-104918810	35153773	T	0.3997	0.4132	C	0.2141	0.6436	0.9455	1
14	AX-104341484	35000778	T	0.4041	0.4174	C	0.2043	0.6513	0.9468	1
14	AX-104562023	35907414	A	0.3407	0.3533	G	0.1981	0.6563	0.9459	1
14	AX-104893714	35176803	A	0.3982	0.4112	G	0.196	0.6579	0.9478	1
14	AX-103355992	35101498	C	0.4027	0.4153	T	0.1866	0.6657	0.9491	1
14	AX-103546532	35943314	A	0.06785	0.07438	G	0.1838	0.6681	0.9058	1
14	AX-104067143	35086649	C	0.3968	0.4091	T	0.1788	0.6724	0.95	1
14	AX-104890510	35172294	G	0.3982	0.4104	A	0.1734	0.6771	0.9507	1
14	AX-103638805	35248396	T	0.05891	0.06466	C	0.1564	0.6925	0.9056	1
14	AX-105014082	35958573	A	0.3417	0.3527	C	0.1499	0.6986	0.9527	1
14	AX-103410768	35787643	G	0.05856	0.06405	A	0.1478	0.7006	0.9089	1
14	AX-103297888	35348357	A	0.3363	0.3471	G	0.1473	0.7011	0.953	1
14	AX-103332161	35563366	A	0.3363	0.3471	G	0.1473	0.7011	0.953	1
14	AX-104359213	35610284	T	0.3363	0.3471	C	0.1473	0.7011	0.953	1
14	AX-105014077	35103675	C	0.4041	0.4153	T	0.1455	0.7029	0.9549	1
14	AX-103307207	35145978	T	0.3909	0.4017	C	0.1373	0.711	0.9558	1
14	AX-104155645	35101570	T	0.4041	0.4149	C	0.1362	0.7121	0.9563	1
14	AX-103800643	35806593	C	0.07209	0.07792	T	0.1336	0.7148	0.9193	1
14	AX-104804021	35511402	C	0.3373	0.3471	A	0.1212	0.7277	0.9573	1
14	AX-103230104	35999735	T	0.3378	0.3471	G	0.1097	0.7404	0.9593	1
14	AX-104423767	35223848	T	0.3392	0.3485	C	0.1085	0.7419	0.9596	1
14	AX-104760794	35100681	A	0.3437	0.3527	G	0.1015	0.75	0.961	1
14	AX-104083158	35176242	G	0.3979	0.407	A	0.09709	0.7553	0.9629	1
14	AX-103489900	35391808	G	0.3363	0.3444	A	0.08272	0.7736	0.9645	1
14	AX-103601162	35196125	C	0.06195	0.06612	A	0.08231	0.7742	0.9328	1
14	AX-104268380	35756404	T	0.06195	0.06612	C	0.08231	0.7742	0.9328	1
14	AX-103222971	35234676	A	0.3358	0.343	G	0.06484	0.799	0.9685	1
14	AX-104627237	35237982	C	0.06047	0.06405	T	0.06219	0.8031	0.9405	1
14	AX-103299882	35596698	C	0.1239	0.1282	A	0.04702	0.8283	0.9613	1
14	AX-104232751	35235095	A	0.06932	0.06612	G	0.0458	0.8305	1.052	1
14	AX-104053990	35188909	T	0.06195	0.06432	C	0.0268	0.87	0.9607	1
14	AX-104811160	35988470	G	0.05199	0.05	T	0.02198	0.8821	1.042	1
14	AX-104364995	35943788	T	0.06047	0.06224	C	0.01534	0.9014	0.9698	1
14	AX-103119422	35868983	A	0.1692	0.1717	C	0.01254	0.9108	0.9821	1
14	AX-104863972	35091406	A	0.3378	0.3409	G	0.01251	0.9109	0.986	1
14	AX-104260140	35979430	C	0.05539	0.05462	T	0.003145	0.9553	1.015	1
